# Supplementary material for: Remote loop evolution reveals a complex biological function for chitinase enzymes beyond the active site
Source: Nat Commun. 2024 Apr 15;15:3227. doi: 10.1038/s41467-024-47588-8 (PMC11018821; doi:10.1038/s41467-024-47588-8)
Supplement: Supplementary file 4 — Source Data [file 41467_2024_47588_MOESM4_ESM.xlsx]

## Sheet: Figure 1D
Figure 1D
Antifungal activity assay plate

## Sheet: Figure4 A and B
	Figure 4A and B

## Sheet: Figure 4E
Figure 4E
	Anc5ΔLoop I
	Replicate 1			Replicate 2			Replicate 3
	Free protein (µM)	Bound protein (µmol/g)		Free protein (µM)	Bound protein (µmol/g)		Free protein (µM)	Bound protein (µmol/g)
	5.44106	4.55894		5.22671	4.77329		5.21297	4.78703
	1.71476	2.9019		1.5169	3.09975		1.68178	2.93487
	0.478153	1.50041		0.461665	1.5169		0.461665	1.5169
	0.214345	0.807914		0.181369	0.84089		0.181369	0.84089
	0	0		0	0		0	0
	Anc4+Loop II + A+B+C
	Replicate 1			Replicate 2			Replicate 3
	Free protein (µM)	Bound protein (µmol/g)		Free protein (µM)	Bound protein (µmol/g)		Free protein (µM)	Bound protein (µmol/g)
	8.44159	1.83906		8.44159	1.83906		8.60238	1.67827
	3.41683	1.27629		3.51733	1.17579		3.53743	1.15569
	1.20594	0.964753		1.16574	1.00495		1.10545	1.06525
	0.542674	0.602971		0.602971	0.542674		0.502475	0.643169
	0	0		0	0		0	0
	Anc4+Loop II
	Replicate 1			Replicate 2			Replicate 3
	Free protein (µM)	Bound protein (µmol/g)		Free protein (µM)	Bound protein (µmol/g)		Free protein (µM)	Bound protein (µmol/g)
	9.4616	0.273118		9.44209	0.292627		9.42258	0.312135
	4.58449	0.195085		4.52596	0.25361		4.64301	0.136559
	2.24347	0.0975423		2.26298	0.0780338		2.20446	0.136559
	1.07297	0.0780338		1.01444	0.136559		1.05346	0.0975423
	0	0		0	0		0	0

## Sheet: Figure 4F
			Anc4					Anc5					Anc5ΔLoop I					Anc4+ Loop II					Anc4+ LII +A					Anc4+ LII +C					Anc4+ LII +B					Anc4+ LII +A+C					Anc4+ LII +A+B					Anc4+ LII +B+C
	Res	R1	R2	R3	R4		R1	R2	R3	R4		R1	R2	R3	R4		R1	R2	R3	R4		R1	R2	R3	R4		R1	R2	R3	R4		R1	R2	R3	R4		R1	R2	R3	R4		R1	R2	R3	R4		R1	R2	R3
	1	0.0984	0.0994	0.093	0.1009		0.0794	0.0779	0.077	0.0685		0.089	0.089	0.0967	0.0934		0.1013	0.0994	0.0966	0.1043		0.096	0.0984	0.102	0.096		0.1079	0.0902	0.1046	0.0891		0.1005	0.2952	0.1041	0.0974		0.0938	0.0944	0.0964	0.1057		0.1045	0.1048	0.0957	0.0909		0.0864	0.1003	0.0897
	2	0.093	0.0877	0.088	0.0865		0.0679	0.0679	0.0669	0.0637		0.0735	0.0757	0.0803	0.0791		0.0871	0.0851	0.0826	0.0878		0.0816	0.0876	0.0996	0.0798		0.0962	0.0743	0.0921	0.0749		0.0872	0.1911	0.0881	0.0818		0.0802	0.0812	0.0825	0.0896		0.0914	0.0885	0.0798	0.0778		0.073	0.086	0.0722
	3	0.0922	0.0855	0.0868	0.0831		0.0659	0.0674	0.0654	0.064		0.0695	0.071	0.0756	0.0761		0.0818	0.0813	0.0806	0.0847		0.0752	0.0835	0.1054	0.0756		0.0902	0.0695	0.087	0.0727		0.0829	0.1428	0.083	0.0761		0.0751	0.0772	0.0765	0.0832		0.0875	0.0834	0.0742	0.0721		0.0672	0.0813	0.0673
	4	0.1061	0.0917	0.1016	0.0888		0.0647	0.0656	0.0626	0.0636		0.0702	0.0711	0.0758	0.0775		0.0863	0.0834	0.0827	0.0903		0.0751	0.0896	0.1187	0.0781		0.0927	0.0695	0.0881	0.0762		0.0884	0.1288	0.0868	0.0817		0.077	0.0791	0.083	0.0889		0.0902	0.092	0.0784	0.0791		0.0703	0.0855	0.0697
	5	0.0964	0.0824	0.0931	0.0813		0.0563	0.0565	0.0539	0.0541		0.0617	0.0619	0.0669	0.0677		0.0809	0.077	0.0742	0.083		0.0695	0.0847	0.1098	0.0712		0.0851	0.0636	0.0812	0.0691		0.0827	0.1173	0.0794	0.0766		0.0722	0.0724	0.0793	0.0829		0.0835	0.0858	0.0721	0.0778		0.0665	0.0778	0.0649
	6	0.08	0.0685	0.0748	0.0688		0.0512	0.0519	0.0496	0.0487		0.0537	0.0533	0.0573	0.058		0.0682	0.0654	0.0628	0.0692		0.0596	0.0706	0.0881	0.0607		0.0698	0.0555	0.0697	0.0588		0.0684	0.0951	0.0657	0.0647		0.0629	0.0616	0.0651	0.0691		0.0709	0.0692	0.0599	0.0655		0.0567	0.0645	0.0556
	7	0.0958	0.0786	0.0897	0.0775		0.0542	0.0568	0.052	0.0521		0.0568	0.0562	0.0585	0.0609		0.0717	0.0697	0.0713	0.0755		0.0646	0.0753	0.098	0.0688		0.0691	0.0582	0.0708	0.0637		0.0729	0.0933	0.0718	0.0725		0.0683	0.066	0.071	0.077		0.0783	0.0765	0.0659	0.0707		0.0591	0.0693	0.0575
	8	0.1009	0.0889	0.1001	0.0861		0.0536	0.056	0.0513	0.0505		0.0581	0.0566	0.0589	0.0603		0.0801	0.0766	0.0797	0.0836		0.0731	0.0834	0.1159	0.0807		0.0742	0.0608	0.0745	0.0684		0.0824	0.1006	0.079	0.0836		0.0758	0.0717	0.0842	0.0854		0.0917	0.0862	0.0738	0.0807		0.0634	0.0725	0.0603
	9	0.0849	0.0768	0.0823	0.0756		0.048	0.0487	0.046	0.0446		0.0525	0.0506	0.053	0.0544		0.0737	0.07	0.0704	0.073		0.066	0.076	0.1133	0.0749		0.0692	0.0531	0.0667	0.0592		0.0757	0.0948	0.0703	0.0766		0.0677	0.0634	0.0745	0.0718		0.087	0.0754	0.065	0.0742		0.0564	0.0619	0.0518
	10	0.0867	0.0682	0.0791	0.0682		0.0475	0.048	0.0441	0.0431		0.0529	0.0502	0.0533	0.0558		0.0615	0.0593	0.0594	0.0607		0.0566	0.0656	0.0895	0.0594		0.0581	0.0487	0.0576	0.0536		0.0638	0.0803	0.061	0.0657		0.0591	0.0561	0.0598	0.0632		0.0686	0.0626	0.0559	0.0608		0.0495	0.0552	0.047
	11	0.1053	0.0816	0.1007	0.0827		0.0577	0.0581	0.0497	0.0537		0.0636	0.0613	0.0596	0.0667		0.067	0.0659	0.0687	0.0668		0.0632	0.0689	0.1043	0.0658		0.0629	0.0574	0.0622	0.0606		0.0725	0.0923	0.0699	0.0773		0.0637	0.0643	0.0693	0.0708		0.0741	0.069	0.0632	0.0646		0.0559	0.0631	0.0542
	12	0.1108	0.0822	0.1049	0.084		0.0518	0.0497	0.0449	0.0458		0.0589	0.0545	0.0558	0.0589		0.0648	0.0638	0.0631	0.0621		0.0624	0.0692	0.0893	0.0651		0.0603	0.0588	0.0608	0.0581		0.0669	0.082	0.0611	0.0676		0.061	0.0588	0.0611	0.0636		0.0722	0.065	0.0608	0.0617		0.0541	0.0609	0.0542
	13	0.122	0.0663	0.0788	0.0662		0.0549	0.0524	0.049	0.0494		0.0534	0.0523	0.0542	0.0542		0.0578	0.0568	0.0607	0.0568		0.0579	0.0662	0.076	0.0579		0.0568	0.0555	0.0584	0.0555		0.0621	0.0698	0.0575	0.0642		0.0585	0.0558	0.057	0.0616		0.0618	0.0599	0.0566	0.0565		0.0517	0.0572	0.0514
	14						0.063	0.0627	0.0589	0.0589
	15						0.0696	0.071	0.0655	0.0635
	16						0.1065	0.1094	0.1026	0.0959
	17						0.0903	0.094	0.0891	0.0855
	18						0.0616	0.0624	0.0588	0.0587
	19						0.0707	0.0733	0.0708	0.0708
	20						0.0736	0.0788	0.0743	0.0769
	21	0.1004	0.0618	0.0696	0.0614		0.0703	0.072	0.0666	0.0709		0.0519	0.0514	0.0532	0.0515		0.0554	0.0546	0.0609	0.055		0.0565	0.0639	0.0715	0.0541		0.0553	0.0546	0.0574	0.0541		0.0599	0.0644	0.0553	0.0613		0.0571	0.0549	0.0547	0.0606		0.0568	0.0585	0.0547	0.0548		0.0506	0.0566	0.0503
	22	0.0855	0.07	0.0754	0.0741		0.0675	0.0667	0.0638	0.065		0.0616	0.0617	0.0629	0.0616		0.0647	0.0629	0.07	0.0639		0.0662	0.0713	0.0776	0.0641		0.0655	0.0662	0.0683	0.0643		0.0668	0.0712	0.0628	0.0674		0.066	0.0658	0.0653	0.0697		0.066	0.0669	0.0637	0.0629		0.0617	0.0646	0.0616
	23	0.0799	0.0629	0.0678	0.0698		0.0505	0.0511	0.049	0.0484		0.0526	0.0528	0.0538	0.053		0.0582	0.0562	0.0615	0.0574		0.0579	0.0616	0.0669	0.0558		0.0608	0.0602	0.0625	0.0583		0.0593	0.063	0.056	0.0584		0.058	0.0603	0.0591	0.061		0.0579	0.0595	0.0565	0.0551		0.0566	0.0599	0.0571
	24	0.0737	0.0591	0.0634	0.062		0.0486	0.0492	0.047	0.0455		0.048	0.0478	0.0484	0.0483		0.0552	0.0534	0.0559	0.0539		0.0524	0.0553	0.06	0.0497		0.0566	0.0557	0.0607	0.054		0.0558	0.0601	0.0529	0.0543		0.0536	0.057	0.0554	0.0574		0.0537	0.0558	0.0525	0.0512		0.0527	0.0571	0.0534
	25	0.07	0.0674	0.0682	0.0728		0.0587	0.0641	0.06	0.0532		0.0632	0.0573	0.0614	0.0599		0.0652	0.0644	0.0653	0.0658		0.0603	0.0657	0.0682	0.0594		0.0675	0.0634	0.0704	0.0603		0.068	0.0787	0.067	0.0638		0.0612	0.0648	0.063	0.0672		0.0666	0.0658	0.0602	0.0579		0.0582	0.0645	0.0601
	26	0.0628	0.0689	0.0659	0.0754		0.0587	0.0672	0.0612	0.0511		0.0658	0.0561	0.0658	0.0596		0.0672	0.0666	0.0669	0.0681		0.0611	0.0667	0.0703	0.06		0.0706	0.0631	0.0728	0.0578		0.0697	0.089	0.0688	0.0632		0.062	0.0647	0.0626	0.0684		0.0717	0.0682	0.0587	0.0564		0.0559	0.0627	0.0584
	27	0.0631	0.0727	0.0677	0.0816		0.0646	0.0696	0.0687	0.0527		0.0688	0.0579	0.0698	0.0613		0.072	0.0693	0.0702	0.0728		0.0649	0.0722	0.0737	0.065		0.0773	0.0671	0.0754	0.0602		0.0719	0.0922	0.0727	0.0653		0.065	0.0706	0.0668	0.0701		0.0753	0.0713	0.0603	0.0579		0.0592	0.0642	0.0624
	28	0.0576	0.065	0.0615	0.0731		0.0608	0.0634	0.0653	0.0508		0.0639	0.0549	0.0642	0.0578		0.0657	0.063	0.0628	0.0656		0.0591	0.0645	0.0654	0.0598		0.0708	0.062	0.0675	0.0575		0.065	0.0786	0.0653	0.0608		0.059	0.064	0.0624	0.0631		0.0675	0.0634	0.0561	0.0544		0.056	0.06	0.0589
	29	0.0517	0.062	0.0574	0.0696		0.0571	0.0627	0.0624	0.0479		0.0624	0.0519	0.0631	0.0551		0.0621	0.0592	0.0598	0.0623		0.0567	0.0589	0.0578	0.0568		0.0683	0.0587	0.065	0.0535		0.0619	0.0747	0.0629	0.0567		0.0564	0.0604	0.058	0.062		0.0654	0.06	0.0527	0.0508		0.0524	0.0554	0.055
	30	0.0572	0.0699	0.0642	0.0785		0.0638	0.0713	0.0694	0.0529		0.0704	0.0579	0.0724	0.061		0.0717	0.0672	0.0687	0.0717		0.0647	0.0685	0.0661	0.0648		0.0774	0.0668	0.0733	0.0589		0.0709	0.085	0.0711	0.0638		0.0629	0.0684	0.0651	0.071		0.0759	0.0676	0.059	0.0567		0.0586	0.0606	0.0604
	31	0.0628	0.0732	0.0687	0.0841		0.0704	0.0742	0.0755	0.0569		0.074	0.062	0.0772	0.0656		0.078	0.0722	0.0713	0.0763		0.0665	0.0761	0.0736	0.0705		0.0836	0.0728	0.0761	0.0639		0.0734	0.0848	0.0751	0.0699		0.0662	0.075	0.0727	0.0749		0.0792	0.0709	0.0634	0.061		0.0636	0.0647	0.0661
	32	0.061	0.0687	0.067	0.0809		0.0695	0.0717	0.0745	0.0566		0.0727	0.0617	0.0752	0.0655		0.0746	0.0692	0.0669	0.072		0.0617	0.0713	0.069	0.0688		0.0815	0.0718	0.0722	0.064		0.0678	0.0757	0.072	0.0683		0.0642	0.0735	0.072	0.076		0.0733	0.0669	0.0628	0.0595		0.0622	0.0636	0.0671
	33	0.071	0.0789	0.078	0.0907		0.0788	0.0855	0.0858	0.0676		0.0868	0.075	0.0885	0.0787		0.0851	0.0785	0.0779	0.0827		0.0734	0.0798	0.0755	0.0785		0.0925	0.084	0.0867	0.0743		0.0808	0.0974	0.0826	0.0777		0.0759	0.0858	0.0779	0.0943		0.084	0.0777	0.0737	0.0702		0.073	0.0741	0.0763
	34	0.0895	0.0996	0.0971	0.1179		0.1022	0.1172	0.111	0.0826		0.1122	0.0922	0.1127	0.0978		0.1145	0.1034	0.0978	0.1075		0.0931	0.1069	0.1026	0.1029		0.1183	0.1081	0.1159	0.0894		0.1006	0.1244	0.1042	0.0977		0.0986	0.1141	0.0999	0.1174		0.11	0.0994	0.0888	0.0857		0.0894	0.0887	0.0893
	35	0.095	0.1206	0.1003	0.1529		0.1421	0.1484	0.1433	0.0746		0.1373	0.0883	0.1329	0.0999		0.1539	0.1371	0.1236	0.1351		0.116	0.1416	0.1417	0.1303		0.1525	0.1313	0.1469	0.0808		0.1073	0.1516	0.1315	0.1117		0.1392	0.1573	0.134	0.1397		0.1328	0.1282	0.0818	0.0767		0.0822	0.0801	0.0814
	36	0.0949	0.1408	0.0924	0.1608		0.1606	0.1433	0.1525	0.0629		0.1424	0.0779	0.1334	0.0954		0.1635	0.1526	0.141	0.1446		0.1207	0.1536	0.1561	0.1459		0.1636	0.1407	0.1524	0.0694		0.1079	0.1214	0.1477	0.1134		0.1625	0.1754	0.152	0.1345		0.1371	0.1448	0.0722	0.0647		0.0769	0.0734	0.0749
	37	0.1332	0.2	0.1087	0.2029		0.209	0.1945	0.1992	0.0826		0.179	0.0952	0.1615	0.1235		0.2236	0.211	0.1983	0.1999		0.1392	0.2036	0.2179	0.205		0.2075	0.1821	0.2095	0.0892		0.1534	0.1641	0.2068	0.1503		0.2277	0.2326	0.2123	0.1814		0.1831	0.2053	0.0935	0.0831		0.1024	0.1009	0.0949
	38	0.1037	0.215	0.0885	0.2286		0.1952	0.2073	0.2167	0.0648		0.1842	0.079	0.1578	0.117		0.2364	0.1886	0.2231	0.2107		0.1498	0.1739	0.1821	0.1871		0.2132	0.163	0.2383	0.0718		0.1973	0.2103	0.2126	0.1238		0.2498	0.2609	0.1678	0.1906		0.1846	0.267	0.0805	0.0641		0.0862	0.0848	0.0797
	39	0.0866	0.2018	0.0669	0.1902		0.1857	0.2051	0.164	0.059		0.1311	0.0658	0.1134	0.0845		0.2396	0.1903	0.2659	0.1746		0.127	0.1467	0.1517	0.1651		0.1966	0.1419	0.224	0.0612		0.1939	0.1894	0.1769	0.103		0.2318	0.3045	0.1405	0.1844		0.1647	0.2981	0.0753	0.0584		0.0796	0.0768	0.0694
	40	0.0883	0.233	0.062	0.1521		0.2696	0.1893	0.1171	0.0644		0.0847	0.0605	0.0806	0.0641		0.2492	0.2061	0.306	0.1402		0.1701	0.141	0.1578	0.1547		0.1863	0.1408	0.2013	0.0648		0.2183	0.1573	0.1478	0.1103		0.2741	0.3972	0.1409	0.1614		0.1623	0.303	0.0804	0.0605		0.0822	0.085	0.0702
	41	0.0948	0.2093	0.073	0.1439		0.2021	0.1703	0.1125	0.0755		0.085	0.0722	0.091	0.0763		0.1941	0.1668	0.2392	0.1291		0.1702	0.1398	0.1572	0.1481		0.166	0.134	0.1794	0.0759		0.1887	0.1434	0.1399	0.1218		0.2447	0.3257	0.141	0.1449		0.1679	0.2342	0.088	0.0722		0.09	0.0975	0.0832
	42	0.0887	0.2091	0.082	0.1141		0.1907	0.1655	0.0902	0.0822		0.0841	0.0809	0.0968	0.084		0.1406	0.1161	0.1914	0.1034		0.1646	0.1076	0.1146	0.1124		0.1486	0.1094	0.1561	0.0896		0.1211	0.1166	0.1021	0.1028		0.1924	0.2714	0.1069	0.1371		0.1484	0.2335	0.0849	0.0767		0.0912	0.0929	0.0951
	43	0.0934	0.1587	0.0942	0.105		0.1574	0.1672	0.0936	0.0907		0.0919	0.0954	0.1103	0.0959		0.1202	0.1092	0.1589	0.1119		0.1458	0.1039	0.1114	0.1126		0.1403	0.124	0.1507	0.1019		0.1192	0.1114	0.102	0.1069		0.1451	0.2129	0.1095	0.1451		0.1626	0.2062	0.0956	0.0915		0.0993	0.1144	0.1157
	44	0.088	0.1221	0.0928	0.0958		0.1229	0.1428	0.0895	0.0837		0.0898	0.0919	0.1167	0.0909		0.1056	0.0982	0.119	0.1012		0.1037	0.1034	0.1188	0.0987		0.1302	0.1051	0.1382	0.0953		0.1095	0.1092	0.0989	0.1009		0.1108	0.1269	0.1094	0.1417		0.1258	0.124	0.0931	0.0956		0.0964	0.1053	0.1158
	45	0.0815	0.1128	0.0867	0.0904		0.1061	0.1299	0.085	0.0804		0.0862	0.0843	0.113	0.0835		0.1055	0.0932	0.104	0.0965		0.0885	0.1014	0.1207	0.0953		0.1186	0.0958	0.1278	0.0901		0.1074	0.1126	0.096	0.0959		0.1033	0.0966	0.1074	0.1336		0.1191	0.1008	0.0886	0.091		0.0891	0.0953	0.1025
	46	0.0687	0.0912	0.0751	0.0797		0.0858	0.1034	0.0657	0.0634		0.0694	0.0645	0.0965	0.064		0.0849	0.074	0.0846	0.0774		0.0728	0.0823	0.1009	0.0739		0.0975	0.0775	0.1019	0.0714		0.0878	0.0951	0.0765	0.0758		0.0835	0.0818	0.0859	0.1098		0.0955	0.0819	0.0684	0.0701		0.0694	0.0723	0.0765
	47	0.0605	0.0778	0.0668	0.0703		0.0781	0.0897	0.0562	0.0558		0.0607	0.056	0.0823	0.056		0.0721	0.0623	0.0723	0.0662		0.0647	0.0694	0.0832	0.0621		0.0887	0.0671	0.0875	0.0625		0.0743	0.078	0.0642	0.0646		0.0689	0.0717	0.0701	0.0982		0.0804	0.0739	0.0615	0.0601		0.0602	0.0642	0.0682
	48	0.0563	0.0742	0.0595	0.0648		0.0768	0.0878	0.055	0.0531		0.0571	0.0531	0.071	0.0529		0.0684	0.0605	0.0697	0.0635		0.059	0.0634	0.0765	0.0596		0.0827	0.0614	0.0821	0.0568		0.0689	0.076	0.0614	0.061		0.0675	0.0659	0.0632	0.0914		0.0768	0.0704	0.0568	0.0541		0.0554	0.0591	0.0601
	49	0.0527	0.0627	0.0543	0.0587		0.0632	0.0713	0.0505	0.0473		0.0532	0.0484	0.0649	0.0481		0.0598	0.0551	0.0615	0.0581		0.0525	0.0577	0.0749	0.0518		0.0675	0.0549	0.0663	0.0515		0.0624	0.0715	0.055	0.0566		0.0592	0.0602	0.0594	0.0765		0.0644	0.0592	0.05	0.0499		0.0505	0.0526	0.0522
	50	0.0469	0.0521	0.0481	0.0501		0.0525	0.0576	0.0445	0.0415		0.0478	0.0428	0.0584	0.0434		0.0499	0.048	0.0517	0.0513		0.0463	0.0516	0.0653	0.0439		0.0581	0.05	0.0545	0.0459		0.054	0.0593	0.0481	0.0493		0.0487	0.0519	0.0522	0.0637		0.0536	0.0501	0.044	0.0439		0.0446	0.0462	0.0467
	51	0.0445	0.0491	0.0458	0.0474		0.0524	0.0561	0.0416	0.0389		0.0435	0.0393	0.0521	0.0409		0.0479	0.0463	0.0483	0.0496		0.0438	0.0491	0.0553	0.0424		0.0584	0.0473	0.0533	0.0426		0.0502	0.0532	0.0461	0.046		0.0453	0.0493	0.0452	0.06		0.0522	0.048	0.0423	0.0405		0.0413	0.0431	0.0438
	52	0.0468	0.0512	0.0462	0.0524		0.0476	0.0483	0.0455	0.0405		0.0458	0.0409	0.0504	0.0425		0.0508	0.0469	0.051	0.0527		0.0448	0.0489	0.0547	0.0439		0.0552	0.0468	0.0547	0.0441		0.0528	0.0593	0.0477	0.0493		0.048	0.0487	0.0446	0.0559		0.0501	0.0496	0.0435	0.0418		0.0417	0.0439	0.043
	53	0.0443	0.0458	0.0436	0.0454		0.042	0.0429	0.0421	0.0391		0.0425	0.039	0.0462	0.0399		0.0459	0.0427	0.0473	0.0467		0.0416	0.0457	0.0548	0.0389		0.0475	0.0433	0.0474	0.0424		0.0479	0.0527	0.0431	0.0472		0.0441	0.0445	0.0424	0.0475		0.0437	0.0441	0.0413	0.0408		0.04	0.042	0.0403
	54	0.04	0.0398	0.0391	0.0385		0.0369	0.0381	0.0357	0.0345		0.0365	0.0348	0.0391	0.035		0.0407	0.0387	0.041	0.04		0.0377	0.0424	0.0494	0.0353		0.0428	0.04	0.0425	0.0386		0.0425	0.0469	0.0379	0.0412		0.0395	0.0402	0.0396	0.0428		0.0399	0.0386	0.0389	0.0375		0.0361	0.0385	0.038
	55	0.0407	0.0403	0.041	0.0407		0.0353	0.0363	0.0346	0.0321		0.0349	0.0327	0.0356	0.0334		0.0405	0.0394	0.0415	0.0408		0.0379	0.0421	0.0469	0.0359		0.0452	0.0414	0.0459	0.0388		0.0436	0.0467	0.0384	0.0412		0.0419	0.0423	0.0411	0.0441		0.041	0.0393	0.0389	0.038		0.0376	0.0402	0.0386
	56	0.0439	0.0419	0.0456	0.0434		0.0374	0.0378	0.0387	0.036		0.0387	0.0363	0.0382	0.0369		0.0436	0.0416	0.0435	0.0425		0.0389	0.0432	0.0491	0.0364		0.0488	0.0439	0.0491	0.0411		0.0471	0.0502	0.0408	0.0451		0.0444	0.0439	0.0426	0.0431		0.042	0.0413	0.0402	0.0401		0.0401	0.0431	0.0389
	57	0.043	0.0403	0.0443	0.042		0.0397	0.0404	0.0414	0.0402		0.0412	0.0399	0.0408	0.0398		0.0444	0.0416	0.0427	0.0415		0.0386	0.0441	0.051	0.0364		0.0475	0.044	0.0473	0.0409		0.0469	0.0519	0.0402	0.0443		0.0431	0.0427	0.041	0.0425		0.0411	0.0399	0.0405	0.0403		0.0397	0.0422	0.0396
	58	0.0427	0.0419	0.0436	0.0428		0.0368	0.0381	0.0376	0.0373		0.039	0.0378	0.0377	0.037		0.0436	0.0411	0.0415	0.0411		0.0391	0.0437	0.0498	0.0369		0.0495	0.0466	0.05	0.0426		0.0465	0.0506	0.04	0.0419		0.0443	0.0452	0.0434	0.0508		0.0411	0.0397	0.0403	0.0411		0.0418	0.0449	0.0435
	59	0.0466	0.0443	0.0486	0.046		0.0355	0.0366	0.0364	0.0346		0.038	0.0361	0.0368	0.0357		0.044	0.0413	0.0412	0.0423		0.0402	0.0432	0.0487	0.0381		0.0522	0.0495	0.0538	0.0441		0.0489	0.0489	0.0418	0.043		0.0486	0.0476	0.0459	0.0536		0.0437	0.0404	0.0409	0.0428		0.0437	0.0475	0.0442
	60	0.054	0.0494	0.0591	0.0488		0.0363	0.0372	0.0374	0.035		0.0389	0.0374	0.0383	0.0371		0.0478	0.0467	0.0446	0.0463		0.0438	0.0458	0.0555	0.0431		0.0485	0.0498	0.0513	0.0459		0.0527	0.0501	0.0463	0.0486		0.0522	0.0474	0.0466	0.0514		0.0488	0.0422	0.0443	0.0482		0.0446	0.0477	0.0456
	61	0.0531	0.0519	0.0535	0.0494		0.0401	0.0404	0.041	0.0388		0.0438	0.0426	0.0436	0.0411		0.0515	0.0529	0.0499	0.0501		0.0479	0.0518	0.0649	0.0474		0.0502	0.0528	0.0526	0.0512		0.0555	0.057	0.0494	0.0521		0.054	0.0532	0.0519	0.0592		0.0528	0.0457	0.0476	0.0508		0.0496	0.0534	0.053
	62	0.0542	0.0517	0.0578	0.0564		0.0419	0.0418	0.0421	0.0407		0.0462	0.045	0.0506	0.0431		0.0556	0.0532	0.0533	0.0509		0.0504	0.0542	0.0702	0.048		0.0567	0.0615	0.0571	0.0564		0.0578	0.0613	0.0498	0.056		0.0545	0.0619	0.0591	0.0728		0.0562	0.0492	0.0499	0.0516		0.0531	0.0632	0.0649
	63	0.0538	0.0504	0.0568	0.0504		0.0382	0.0396	0.0382	0.0375		0.0425	0.041	0.0433	0.0406		0.0496	0.0481	0.0497	0.0455		0.0477	0.0506	0.0632	0.0474		0.049	0.0493	0.0483	0.0486		0.0503	0.0575	0.0444	0.0487		0.0499	0.0496	0.0481	0.0521		0.0504	0.045	0.0453	0.0465		0.0443	0.0511	0.0461
	64	0.0727	0.0638	0.0714	0.0624		0.042	0.0431	0.0412	0.041		0.0468	0.0454	0.0465	0.045		0.0602	0.0597	0.0597	0.0555		0.059	0.0582	0.0791	0.0636		0.0579	0.054	0.0558	0.0559		0.0602	0.0712	0.0521	0.0576		0.0584	0.0573	0.0541	0.0567		0.0613	0.0539	0.0544	0.0562		0.0502	0.0586	0.0489
	65						0.052	0.0535	0.0503	0.0508		0.0609	0.0579	0.059	0.0589		0.0714	0.0665	0.0754	0.0755		0.0664	0.0695	0.0865	0.0663		0.0713	0.065	0.0711	0.0652		0.0719	0.088	0.068	0.0689		0.0653	0.0665	0.0642	0.0674		0.0725	0.0648	0.066	0.0635		0.0622	0.0769	0.0605
	66						0.0572	0.0597	0.0559	0.0559		0.0691	0.0658	0.0663	0.0665		0.1263	0.0871	0.0967	0.0908		0.0832	0.084	0.1344	0.0864		0.0801	0.0787	0.0865	0.1299		0.1524	0.1021	0.0841	0.1213		0.0765	0.075	0.0708	0.069		0.0899	0.0831	0.0794	0.0803		0.071	0.092	0.07
	67						0.0718	0.0729	0.0691	0.0684		0.0864	0.0826	0.0831	0.0846		0.1688	0.1423	0.143	0.1345		0.1207	0.1238	0.2011	0.1349		0.1096	0.1256	0.1249	0.1749		0.238	0.1369	0.1211	0.1699		0.1017	0.0948	0.0887	0.0843		0.1279	0.1298	0.1134	0.1212		0.0947	0.1307	0.1028
	68						0.0936	0.093	0.0895	0.0884		0.1098	0.1073	0.1076	0.1091		0.2523	0.2063	0.196	0.1878		0.1693	0.1729	0.2933	0.1924		0.1534	0.1903	0.198	0.2448		0.3403	0.1784	0.1618	0.252		0.1405	0.1249	0.1143	0.106		0.176	0.1837	0.1574	0.1803		0.1243	0.2143	0.1502
	69						0.0943	0.0938	0.0895	0.0885		0.1139	0.1108	0.1115	0.1142		0.3095	0.2383	0.2113	0.208		0.1742	0.1854	0.3304	0.1929		0.1657	0.2146	0.2297	0.2569		0.3588	0.189	0.1678	0.3102		0.1485	0.1302	0.1165	0.1099		0.1893	0.1995	0.1782	0.211		0.1246	0.2662	0.1675
	70						0.0769	0.0774	0.0727	0.0722		0.097	0.0928	0.0932	0.0974		0.2888	0.2059	0.1752	0.1771		0.1335	0.1492	0.3119	0.1411		0.1415	0.1826	0.2089	0.2126		0.3203	0.1621	0.1378	0.2766		0.1268	0.111	0.0967	0.0941		0.1452	0.1618	0.142	0.1901		0.1029	0.2342	0.144
	71						0.0762	0.0757	0.0711	0.0708		0.1023	0.0979	0.0975	0.1046		0.3668	0.2392	0.1837	0.1984		0.1155	0.1431	0.3953	0.1164		0.1691	0.2219	0.2682	0.2352		0.3848	0.1708	0.139	0.331		0.149	0.1216	0.1016	0.1007		0.1273	0.1581	0.144	0.2346		0.1126	0.2906	0.1728
	72						0.0701	0.0702	0.0642	0.0639		0.0918	0.0887	0.0873	0.0957		0.3343	0.2319	0.1953	0.1936		0.111	0.1476	0.415	0.1135		0.1653	0.2053	0.2637	0.2144		0.3346	0.1659	0.1462	0.312		0.1564	0.1194	0.0977	0.0959		0.1215	0.1599	0.1138	0.2208		0.1205	0.2428	0.1611
	73						0.0653	0.0671	0.0615	0.0615		0.0799	0.077	0.0764	0.0808		0.2355	0.1871	0.2226	0.1581		0.1206	0.1784	0.3516	0.1041		0.1269	0.1474	0.1818	0.1529		0.2378	0.1493	0.1429	0.3138		0.1244	0.1	0.0845	0.0801		0.1265	0.2014	0.1592	0.1646		0.1074	0.1758	0.1215
	74						0.0571	0.0614	0.0569	0.0579		0.0652	0.0624	0.0619	0.0638		0.1341	0.1416	0.1714	0.1227		0.1066	0.1415	0.2506	0.0964		0.0943	0.0949	0.1062	0.107		0.161	0.1302	0.1271	0.2121		0.0931	0.08	0.0699	0.0648		0.1228	0.1666	0.1355	0.115		0.0894	0.1147	0.0868
	75						0.0471	0.0522	0.0474	0.0474		0.054	0.0512	0.0497	0.0524		0.089	0.1221	0.1393	0.0965		0.0897	0.1148	0.226	0.0931		0.074	0.0649	0.0716	0.0628		0.1173	0.119	0.1	0.1804		0.0776	0.0648	0.0577	0.0539		0.0982	0.1389	0.1141	0.0964		0.0585	0.0698	0.0599
	76						0.0449	0.0488	0.045	0.0448		0.0525	0.0493	0.0479	0.0513		0.0892	0.092	0.106	0.0815		0.0796	0.0909	0.1729	0.0916		0.0713	0.0616	0.0683	0.0597		0.0891	0.0997	0.0822	0.1047		0.0743	0.0625	0.0562	0.0537		0.092	0.1021	0.0887	0.0827		0.0547	0.0654	0.0582
	77						0.0415	0.044	0.0416	0.0407		0.0475	0.0447	0.0443	0.046		0.0695	0.0692	0.0663	0.0625		0.0687	0.0631	0.1135	0.0778		0.0577	0.053	0.0574	0.0549		0.0677	0.0804	0.0642	0.07		0.0581	0.0548	0.0513	0.0502		0.0788	0.0667	0.0645	0.0619		0.0509	0.0587	0.0518
	78	0.0858	0.0703	0.0785	0.069		0.0404	0.0413	0.0402	0.0391		0.0438	0.0422	0.0422	0.0432		0.0587	0.0575	0.0524	0.0539		0.0537	0.0509	0.078	0.061		0.0531	0.0488	0.0538	0.0499		0.0567	0.0672	0.0545	0.0569		0.053	0.0505	0.0482	0.0484		0.0621	0.0522	0.0522	0.0534		0.0472	0.0539	0.047
	79	0.0779	0.0617	0.0655	0.0604		0.0377	0.0387	0.037	0.036		0.0399	0.0393	0.0397	0.0399		0.0513	0.0491	0.0499	0.0483		0.0469	0.05	0.0617	0.0469		0.0495	0.0467	0.0503	0.0469		0.0529	0.0594	0.0472	0.0516		0.0502	0.0481	0.0468	0.0485		0.0506	0.0466	0.0461	0.0474		0.0442	0.0516	0.0442
	80	0.0746	0.059	0.0619	0.0576		0.042	0.0421	0.0394	0.0393		0.049	0.0493	0.0492	0.0489		0.0501	0.0482	0.0544	0.0485		0.0492	0.0543	0.0628	0.0468		0.0511	0.0485	0.0508	0.0493		0.0547	0.0598	0.0472	0.0529		0.0503	0.0493	0.048	0.0526		0.0517	0.0465	0.0486	0.0478		0.0469	0.055	0.0458
	81	0.0651	0.0537	0.0562	0.0549		0.05	0.0432	0.0424	0.0419		0.0567	0.0566	0.0522	0.0608		0.0486	0.0481	0.0546	0.0479		0.0491	0.0575	0.0611	0.0481		0.0502	0.048	0.0493	0.0491		0.0517	0.0557	0.0477	0.0501		0.0501	0.0492	0.0492	0.0521		0.05	0.0478	0.0493	0.0478		0.0455	0.0531	0.0459
	82	0.0589	0.0538	0.0561	0.0571		0.0525	0.0493	0.049	0.0483		0.0581	0.0602	0.0566	0.0614		0.0503	0.0519	0.0544	0.0511		0.0521	0.0539	0.0615	0.0511		0.0544	0.0528	0.0538	0.0522		0.0523	0.0564	0.0523	0.0533		0.0535	0.0537	0.0563	0.053		0.053	0.0501	0.0512	0.0492		0.0501	0.0575	0.0512
	83	0.0613	0.0581	0.0604	0.0625		0.0531	0.0515	0.0519	0.051		0.0593	0.061	0.0582	0.0589		0.0554	0.0574	0.06	0.0574		0.0591	0.06	0.0661	0.0555		0.0591	0.0606	0.0633	0.0632		0.0583	0.064	0.0578	0.058		0.0612	0.063	0.0636	0.0599		0.0607	0.0548	0.0557	0.0547		0.0586	0.0639	0.0603
	84	0.0808	0.074	0.0766	0.0797		0.0753	0.0721	0.0723	0.0731		0.0865	0.0906	0.0845	0.0872		0.0684	0.077	0.075	0.0758		0.0849	0.0771	0.0773	0.073		0.0751	0.0802	0.0932	0.0785		0.0755	0.0834	0.08	0.0721		0.0819	0.0834	0.0828	0.0781		0.075	0.0684	0.0714	0.0738		0.0808	0.0836	0.0794
	85	0.1557	0.1296	0.1451	0.1437		0.1287	0.1192	0.1192	0.1227		0.1415	0.1486	0.138	0.1481		0.1112	0.1456	0.1285	0.1337		0.1442	0.1345	0.1202	0.1355		0.1211	0.1312	0.1609	0.1217		0.1396	0.1375	0.1466	0.1175		0.1444	0.1316	0.1353	0.1228		0.1212	0.1192	0.1225	0.1301		0.1462	0.1463	0.1325
	86	0.2221	0.1511	0.2605	0.2097		0.1392	0.1323	0.1302	0.1348		0.1556	0.1617	0.151	0.1583		0.1683	0.1805	0.1852	0.1597		0.216	0.1745	0.1796	0.1801		0.1799	0.1727	0.1897	0.1692		0.1777	0.2157	0.1693	0.1658		0.1815	0.1641	0.1885	0.1511		0.174	0.1447	0.1455	0.1498		0.1782	0.1734	0.1698
	87	0.2154	0.188	0.2553	0.2019		0.1248	0.1189	0.119	0.1216		0.1333	0.1364	0.1293	0.1328		0.1978	0.1794	0.2135	0.1936		0.1593	0.1927	0.2048	0.2067		0.1957	0.2176	0.2111	0.1767		0.1959	0.1752	0.2054	0.185		0.1554	0.1679	0.2213	0.189		0.1963	0.1937	0.175	0.1994		0.2003	0.2153	0.2042
	88	0.2192	0.1988	0.2007	0.2021		0.1528	0.1526	0.1494	0.1555		0.1676	0.1706	0.1627	0.1607		0.1957	0.2051	0.1854	0.1916		0.1759	0.2098	0.1833	0.2202		0.1736	0.2248	0.206	0.2009		0.1956	0.2016	0.191	0.1711		0.1656	0.1557	0.1964	0.2007		0.1767	0.189	0.176	0.2093		0.2233	0.2049	0.2096
	89	0.1549	0.1448	0.1485	0.1439		0.1126	0.1125	0.1096	0.1167		0.1229	0.1249	0.1183	0.1189		0.1435	0.15	0.1362	0.1465		0.1333	0.1546	0.1367	0.151		0.1311	0.1619	0.1556	0.1445		0.1486	0.1515	0.1413	0.1282		0.1281	0.133	0.1489	0.1538		0.131	0.1419	0.1332	0.1452		0.1559	0.1543	0.1527
	90	0.1131	0.1065	0.1075	0.104		0.0885	0.0905	0.0867	0.0929		0.097	0.0981	0.0939	0.0935		0.1031	0.1059	0.1029	0.117		0.1058	0.1062	0.1071	0.1006		0.1051	0.1173	0.1138	0.1047		0.1133	0.116	0.1008	0.0966		0.1016	0.1095	0.1132	0.1231		0.1032	0.1085	0.1019	0.1032		0.1088	0.1193	0.1123
	91	0.0975	0.0857	0.0911	0.0883		0.0733	0.0748	0.0732	0.0748		0.0808	0.0803	0.0791	0.0761		0.0884	0.0843	0.0878	0.0928		0.0845	0.0895	0.0923	0.0809		0.0912	0.0982	0.1006	0.0911		0.0955	0.0965	0.0869	0.0831		0.09	0.0988	0.0987	0.1093		0.0898	0.0886	0.0852	0.0862		0.0963	0.1037	0.0969
	92	0.108	0.0924	0.0988	0.0965		0.0791	0.0814	0.0791	0.081		0.0867	0.0853	0.0862	0.0809		0.0966	0.0915	0.0954	0.1004		0.0929	0.0963	0.1005	0.0896		0.1015	0.1044	0.1076	0.0977		0.1026	0.1032	0.0954	0.0914		0.0985	0.1065	0.1066	0.1208		0.0998	0.0972	0.0936	0.0937		0.1066	0.1118	0.104
	93	0.1189	0.1041	0.11	0.1072		0.0894	0.0914	0.089	0.0912		0.097	0.0953	0.0968	0.0908		0.1071	0.1024	0.1064	0.111		0.1046	0.1069	0.1101	0.0998		0.1132	0.1156	0.1191	0.1079		0.112	0.1133	0.1064	0.102		0.11	0.1167	0.1187	0.1342		0.1113	0.1075	0.1059	0.1035		0.1175	0.1234	0.1169
	94	0.143	0.128	0.1321	0.1292		0.1146	0.1133	0.1121	0.1125		0.1173	0.119	0.1179	0.1129		0.1297	0.1246	0.1283	0.1338		0.1305	0.1287	0.1315	0.1217		0.1343	0.1365	0.1407	0.1282		0.1329	0.1375	0.1271	0.1232		0.1318	0.1382	0.1398	0.1559		0.135	0.1297	0.1297	0.1252		0.1375	0.144	0.1378
	95	0.1434	0.1323	0.1337	0.1298		0.1238	0.1182	0.1199	0.1158		0.1204	0.1262	0.1203	0.1174		0.131	0.1267	0.1297	0.136		0.1357	0.1301	0.1324	0.1236		0.1336	0.1364	0.1402	0.128		0.1318	0.1426	0.1288	0.1253		0.1322	0.1373	0.1392	0.1546		0.1383	0.1302	0.132	0.1254		0.1341	0.1413	0.1395
	96	0.1514	0.1414	0.142	0.1396		0.1317	0.1308	0.1286	0.126		0.1306	0.1341	0.1318	0.1274		0.1406	0.138	0.1396	0.1459		0.1418	0.1395	0.1413	0.1342		0.142	0.1463	0.1485	0.1361		0.14	0.1502	0.1398	0.1344		0.1415	0.1442	0.1476	0.163		0.1462	0.14	0.1426	0.1341		0.1411	0.1495	0.1487
	97	0.1258	0.1185	0.1203	0.1168		0.1111	0.11	0.1078	0.1047		0.1102	0.113	0.1089	0.1063		0.1173	0.1147	0.1167	0.1209		0.1193	0.1173	0.119	0.1114		0.1192	0.1228	0.1248	0.1146		0.116	0.1254	0.1162	0.1134		0.1166	0.1202	0.1247	0.1386		0.1234	0.1165	0.1196	0.1116		0.1185	0.1246	0.1291
	98	0.1057	0.096	0.0983	0.0975		0.0857	0.0883	0.0843	0.0837		0.0888	0.0876	0.088	0.0843		0.0979	0.0954	0.0966	0.1005		0.0954	0.0981	0.0993	0.0928		0.0994	0.1016	0.1054	0.0962		0.0985	0.1034	0.0965	0.0945		0.0982	0.1015	0.1043	0.118		0.1017	0.0973	0.0988	0.0916		0.099	0.1042	0.1069
	99	0.1099	0.0956	0.0965	0.0981		0.0854	0.09	0.0853	0.0849		0.0884	0.0875	0.0899	0.0849		0.0984	0.0962	0.0954	0.1025		0.0954	0.0982	0.1	0.0936		0.0986	0.1011	0.1054	0.0955		0.1006	0.1071	0.097	0.095		0.1002	0.104	0.1038	0.1187		0.1013	0.0991	0.1001	0.0925		0.0977	0.1051	0.1034
	100	0.1078	0.0905	0.0923	0.0941		0.0801	0.0842	0.0796	0.0799		0.0829	0.0826	0.0846	0.0793		0.0946	0.0926	0.0908	0.0993		0.0916	0.0942	0.097	0.0898		0.0956	0.0968	0.1025	0.0918		0.099	0.1031	0.0917	0.09		0.0973	0.1019	0.0996	0.1138		0.0979	0.0957	0.0949	0.0894		0.0948	0.1025	0.0969
	101	0.1058	0.0884	0.0891	0.0919		0.0794	0.0833	0.0792	0.0791		0.0814	0.0815	0.0831	0.0784		0.0932	0.0911	0.0888	0.0978		0.0909	0.0919	0.0951	0.0875		0.0941	0.0931	0.0997	0.0896		0.0982	0.1004	0.089	0.0876		0.095	0.0987	0.0963	0.1098		0.096	0.0941	0.0932	0.0881		0.0923	0.1006	0.0934
	102	0.1231	0.1036	0.1044	0.1073		0.0943	0.1004	0.0946	0.0946		0.0969	0.0973	0.098	0.0962		0.11	0.107	0.1051	0.1138		0.1081	0.1071	0.1103	0.1014		0.1118	0.1091	0.1161	0.1075		0.1161	0.1154	0.1057	0.1029		0.1109	0.1139	0.1122	0.1271		0.1116	0.1099	0.112	0.1051		0.1091	0.1202	0.1086
	103	0.1158	0.1006	0.1007	0.1025		0.0909	0.096	0.0902	0.0906		0.094	0.0947	0.0945	0.0909		0.1044	0.1006	0.0998	0.1086		0.1037	0.1051	0.1059	0.096		0.1079	0.1068	0.1131	0.1074		0.1105	0.1117	0.1006	0.098		0.1068	0.1109	0.1095	0.1196		0.1072	0.1053	0.1081	0.1029		0.1054	0.1152	0.1051
	104	0.0912	0.0785	0.0789	0.0806		0.0694	0.0729	0.0695	0.0693		0.073	0.0731	0.0729	0.0695		0.0819	0.0784	0.0781	0.086		0.0811	0.0825	0.0849	0.0735		0.0841	0.0832	0.0887	0.0831		0.0878	0.0887	0.0784	0.0765		0.0841	0.0878	0.0861	0.0959		0.0846	0.0823	0.0916	0.0793		0.0835	0.0912	0.0824
	105	0.0771	0.0684	0.0694	0.0713		0.0582	0.0608	0.0591	0.0586		0.0636	0.0628	0.0627	0.0602		0.0716	0.0668	0.0694	0.0742		0.0705	0.0714	0.0764	0.063		0.0746	0.0744	0.0763	0.0735		0.0765	0.0768	0.0678	0.0668		0.072	0.0772	0.0762	0.0859		0.0741	0.0705	0.0678	0.0675		0.0734	0.0806	0.0734
	106	0.0685	0.061	0.063	0.0647		0.0501	0.052	0.0512	0.0504		0.0557	0.0549	0.0548	0.0525		0.0643	0.0595	0.0626	0.0656		0.0621	0.0644	0.0689	0.0568		0.0671	0.0687	0.0705	0.0653		0.0676	0.0687	0.061	0.0594		0.065	0.07	0.07	0.0784		0.0657	0.0623	0.06	0.0598		0.067	0.0729	0.0681
	107	0.064	0.0595	0.0621	0.0628		0.0486	0.0496	0.0495	0.0486		0.0548	0.0539	0.0528	0.0514		0.0614	0.0576	0.0621	0.0622		0.0598	0.0635	0.0673	0.0549		0.0653	0.0683	0.069	0.0663		0.0646	0.0663	0.0598	0.0577		0.0634	0.0689	0.0696	0.0738		0.0631	0.0592	0.0579	0.0582		0.0664	0.0712	0.0673
	108	0.0573	0.0551	0.0574	0.0576		0.0447	0.045	0.0457	0.0447		0.0506	0.0497	0.0485	0.0474		0.0558	0.0536	0.0573	0.0566		0.0548	0.0584	0.0623	0.0519		0.0594	0.0636	0.0633	0.0616		0.0585	0.0603	0.0553	0.0538		0.0581	0.0638	0.0652	0.0664		0.0568	0.0532	0.0533	0.0536		0.0611	0.0653	0.0634
	109	0.0483	0.0465	0.0477	0.0488		0.0383	0.0388	0.0391	0.0381		0.0428	0.0421	0.0416	0.0405		0.047	0.0452	0.0478	0.0478		0.0456	0.0488	0.0538	0.0444		0.0503	0.0522	0.0521	0.0512		0.0485	0.0494	0.0463	0.0461		0.0488	0.0523	0.0549	0.0537		0.0479	0.0451	0.0451	0.0456		0.0501	0.0549	0.0513
	110	0.0457	0.0453	0.045	0.0471		0.0371	0.0382	0.038	0.0371		0.0408	0.04	0.0409	0.0391		0.0446	0.0437	0.0447	0.0445		0.0424	0.0445	0.0527	0.0429		0.0486	0.0502	0.0503	0.0483		0.0453	0.0467	0.0452	0.0453		0.0465	0.0496	0.0552	0.0517		0.0442	0.0427	0.0434	0.0435		0.0479	0.0565	0.0478
	111	0.0434	0.0432	0.0423	0.0449		0.0362	0.0375	0.0374	0.0365		0.0391	0.0383	0.0392	0.0372		0.0447	0.0422	0.0423	0.0434		0.0412	0.0433	0.0528	0.0414		0.0507	0.0515	0.0517	0.048		0.0445	0.0462	0.0449	0.0444		0.0468	0.0503	0.0546	0.0558		0.0433	0.0419	0.0429	0.0448		0.0468	0.0549	0.0464
	112	0.0514	0.0503	0.0493	0.0524		0.0416	0.0425	0.0431	0.0421		0.0458	0.0441	0.0455	0.0423		0.0514	0.0474	0.0494	0.0506		0.0477	0.0498	0.0563	0.0477		0.0554	0.0629	0.062	0.0573		0.0509	0.0541	0.0513	0.0492		0.0544	0.0616	0.0646	0.0662		0.0496	0.0482	0.0491	0.0504		0.0577	0.0635	0.0601
	113	0.0575	0.0548	0.0556	0.057		0.0434	0.0437	0.0447	0.0436		0.0477	0.0462	0.0471	0.0446		0.0556	0.053	0.0557	0.057		0.0534	0.0554	0.0615	0.0551		0.0583	0.0673	0.0657	0.0614		0.0563	0.0586	0.0553	0.0556		0.0601	0.0675	0.0712	0.07		0.0565	0.0539	0.0539	0.054		0.0637	0.0679	0.0676
	114	0.0633	0.059	0.0605	0.0611		0.046	0.0474	0.0468	0.0467		0.05	0.0498	0.0494	0.0473		0.0594	0.0539	0.0589	0.062		0.0584	0.0625	0.0671	0.0562		0.0589	0.0691	0.0686	0.0658		0.0603	0.0617	0.057	0.0576		0.0629	0.0688	0.0703	0.0716		0.0613	0.059	0.0572	0.0587		0.066	0.0694	0.0693
	115	0.0663	0.0617	0.0642	0.064		0.0498	0.0514	0.0507	0.0505		0.0553	0.0549	0.0542	0.0519		0.0632	0.0591	0.0628	0.0641		0.0605	0.0648	0.0679	0.0581		0.0654	0.0732	0.0735	0.0699		0.0651	0.0665	0.0615	0.0602		0.0663	0.0731	0.0745	0.0796		0.0641	0.061	0.0606	0.0594		0.0704	0.0747	0.0741
	116	0.0738	0.0668	0.0699	0.0694		0.0548	0.0568	0.0553	0.0557		0.0612	0.0601	0.0601	0.057		0.0695	0.0649	0.0679	0.0704		0.0656	0.0705	0.072	0.062		0.0712	0.077	0.0785	0.0723		0.0716	0.0731	0.0675	0.065		0.0708	0.0769	0.0782	0.0876		0.0704	0.0668	0.0663	0.0645		0.0747	0.0799	0.0785
	117	0.0766	0.0679	0.0706	0.0709		0.0563	0.0597	0.0564	0.0572		0.0622	0.0609	0.0614	0.0582		0.0709	0.0667	0.0687	0.0727		0.0676	0.0716	0.073	0.0643		0.0725	0.0761	0.0782	0.0708		0.0724	0.0741	0.0687	0.0668		0.0718	0.0762	0.0784	0.0903		0.0731	0.0692	0.0682	0.0651		0.0745	0.0797	0.0786
	118	0.0824	0.0743	0.0776	0.0768		0.0621	0.0658	0.0618	0.0637		0.0688	0.0675	0.0676	0.0648		0.0766	0.0728	0.0761	0.0782		0.0737	0.0778	0.0782	0.0712		0.0793	0.0836	0.0852	0.0778		0.077	0.0791	0.0759	0.0734		0.0774	0.0826	0.0862	0.0978		0.079	0.0756	0.0748	0.0709		0.0822	0.0868	0.0883
	119	0.0717	0.0665	0.0689	0.0677		0.0556	0.0587	0.0554	0.057		0.0611	0.0602	0.0602	0.0577		0.0679	0.0645	0.0671	0.0687		0.065	0.0692	0.0692	0.0631		0.0696	0.0759	0.0766	0.0717		0.0674	0.0696	0.0673	0.065		0.0683	0.0742	0.0771	0.0867		0.0693	0.0661	0.0664	0.063		0.074	0.0773	0.0816
	120	0.061	0.0568	0.0577	0.0578		0.0484	0.0524	0.0484	0.0489		0.0516	0.0511	0.0518	0.0493		0.0582	0.0555	0.0572	0.0591		0.0557	0.0594	0.0597	0.0538		0.0576	0.0617	0.0624	0.0576		0.057	0.0596	0.0566	0.0551		0.0577	0.0612	0.0626	0.0723		0.0595	0.0566	0.0568	0.0535		0.0591	0.0624	0.0676
	121	0.067	0.064	0.0643	0.0639		0.0552	0.0606	0.0546	0.0547		0.0583	0.057	0.058	0.0556		0.0642	0.0623	0.0639	0.0648		0.0619	0.0662	0.065	0.0608		0.064	0.0684	0.0686	0.0638		0.062	0.0661	0.0637	0.0616		0.0632	0.0673	0.0693	0.0796		0.0663	0.0629	0.0639	0.0591		0.0659	0.0679	0.0768
	122	0.0676	0.0657	0.0679	0.0652		0.057	0.0632	0.0561	0.0568		0.061	0.0592	0.0615	0.0581		0.0654	0.0641	0.0661	0.065		0.0627	0.0683	0.0659	0.062		0.0675	0.0724	0.072	0.0661		0.0629	0.0665	0.0669	0.0632		0.0644	0.0701	0.0712	0.0815		0.0666	0.0636	0.0654	0.0613		0.0701	0.0708	0.0808
	123	0.0581	0.0565	0.0584	0.0556		0.0499	0.0558	0.0489	0.0496		0.0532	0.0515	0.0547	0.0502		0.0565	0.0559	0.0568	0.0565		0.0536	0.0585	0.0572	0.0537		0.0595	0.0638	0.0634	0.0572		0.0539	0.0569	0.058	0.0544		0.0559	0.0621	0.0624	0.0718		0.0568	0.0542	0.0569	0.0533		0.062	0.0627	0.0723
	124	0.0595	0.0594	0.0589	0.0579		0.0528	0.0589	0.0523	0.0521		0.0556	0.0534	0.057	0.053		0.0589	0.0585	0.0591	0.0583		0.056	0.0594	0.0592	0.0557		0.0594	0.0642	0.0634	0.0582		0.0553	0.0591	0.0602	0.0558		0.0565	0.0625	0.0634	0.0717		0.0594	0.0562	0.059	0.0552		0.0636	0.0623	0.0742
	125	0.0716	0.0743	0.0727	0.0715		0.0621	0.0689	0.0625	0.0615		0.0667	0.0631	0.0678	0.0628		0.0714	0.0695	0.0727	0.0703		0.068	0.0725	0.0708	0.0669		0.0722	0.0782	0.0771	0.0744		0.0669	0.0718	0.0741	0.0677		0.0671	0.0748	0.077	0.0854		0.0725	0.0677	0.0708	0.0679		0.0787	0.0748	0.089
	126	0.0752	0.0796	0.0776	0.0759		0.0646	0.0712	0.0649	0.0641		0.0704	0.066	0.0725	0.0652		0.0758	0.0723	0.0773	0.0748		0.0709	0.0759	0.0737	0.0695		0.0792	0.0848	0.0841	0.0823		0.0708	0.0754	0.0791	0.0717		0.0705	0.0806	0.0826	0.0916		0.0754	0.0708	0.0747	0.0736		0.0875	0.0815	0.0953
	127	0.0737	0.0781	0.0745	0.0745		0.0651	0.0704	0.0654	0.0639		0.07	0.0656	0.0727	0.0646		0.0747	0.0717	0.0759	0.0741		0.0695	0.073	0.0726	0.0682		0.0779	0.083	0.0816	0.0804		0.07	0.0746	0.0773	0.0707		0.0688	0.0785	0.0814	0.0891		0.0736	0.0696	0.0736	0.0736		0.0864	0.08	0.0935
	128	0.0751	0.0782	0.0748	0.076		0.0691	0.075	0.0699	0.0678		0.0742	0.0697	0.0746	0.0689		0.0764	0.0739	0.0777	0.0741		0.0719	0.0746	0.0761	0.0699		0.0775	0.0814	0.0797	0.0792		0.0724	0.0769	0.0789	0.0719		0.07	0.0775	0.082	0.0888		0.0759	0.0716	0.0749	0.0744		0.084	0.0792	0.0921
	129	0.0693	0.0706	0.0668	0.0694		0.0641	0.0691	0.0646	0.063		0.0677	0.0646	0.0679	0.0644		0.0719	0.0691	0.0704	0.0675		0.0676	0.0678	0.0734	0.0645		0.0708	0.0716	0.0719	0.0715		0.0701	0.0708	0.0721	0.0673		0.0646	0.0703	0.0774	0.0811		0.0692	0.0671	0.0688	0.0681		0.074	0.072	0.0827
	130	0.0728	0.0699	0.0664	0.0684		0.0668	0.0715	0.0669	0.0661		0.0677	0.0657	0.0722	0.0654		0.0725	0.0707	0.0737	0.0686		0.0708	0.0684	0.0736	0.0668		0.0701	0.0691	0.0725	0.0698		0.0727	0.0728	0.0703	0.0682		0.0676	0.0716	0.0762	0.0791		0.0707	0.0698	0.0695	0.0676		0.0677	0.0715	0.0778
	131	0.0617	0.0571	0.0542	0.0556		0.0505	0.0533	0.054	0.0497		0.0532	0.0517	0.0558	0.0527		0.0601	0.059	0.0595	0.0577		0.0594	0.0566	0.0605	0.055		0.0581	0.056	0.0619	0.0564		0.0581	0.0623	0.0585	0.056		0.0558	0.0602	0.0631	0.0688		0.0595	0.0592	0.0571	0.0548		0.054	0.0595	0.0641
	132	0.0694	0.0613	0.059	0.0618		0.054	0.0579	0.0611	0.0542		0.0602	0.0593	0.0575	0.0604		0.0668	0.0667	0.0657	0.0641		0.0668	0.0626	0.0659	0.0603		0.0643	0.0612	0.0701	0.0596		0.0633	0.0727	0.0655	0.0624		0.0621	0.0698	0.0698	0.077		0.0663	0.0642	0.064	0.0599		0.058	0.0659	0.0689
	133	0.0735	0.0653	0.062	0.0669		0.0581	0.0614	0.063	0.0579		0.0623	0.0617	0.06	0.0612		0.0705	0.0682	0.0659	0.0692		0.0688	0.066	0.0707	0.063		0.0682	0.0649	0.0717	0.0636		0.0694	0.0775	0.0675	0.0662		0.0673	0.0735	0.0711	0.0797		0.0707	0.067	0.0675	0.0648		0.0621	0.0699	0.0694
	134	0.0652	0.0612	0.0568	0.0616		0.053	0.0563	0.0551	0.0525		0.0552	0.0543	0.0543	0.053		0.0635	0.0597	0.0604	0.0642		0.0624	0.0603	0.0654	0.0573		0.0623	0.0593	0.0625	0.0596		0.065	0.069	0.0611	0.0596		0.0621	0.0655	0.0631	0.0708		0.066	0.0621	0.0622	0.0604		0.0593	0.0633	0.0629
	135	0.0567	0.0524	0.0503	0.0532		0.0452	0.0478	0.0464	0.0445		0.0467	0.0463	0.0465	0.045		0.054	0.051	0.0517	0.0557		0.0537	0.0527	0.0572	0.049		0.053	0.0521	0.0532	0.0523		0.056	0.0579	0.0516	0.0506		0.0544	0.057	0.0541	0.0596		0.0562	0.0533	0.0526	0.0509		0.0513	0.0556	0.0539
	136	0.0577	0.0541	0.0528	0.0541		0.0456	0.0472	0.0468	0.0451		0.047	0.0467	0.0468	0.0459		0.0545	0.0522	0.0536	0.0556		0.0552	0.0533	0.0582	0.0503		0.0553	0.0541	0.0541	0.0569		0.058	0.0576	0.0534	0.0515		0.0554	0.0596	0.0553	0.0575		0.0559	0.0542	0.0533	0.052		0.0544	0.059	0.0542
	137	0.0584	0.0556	0.0541	0.0543		0.0444	0.0456	0.0449	0.0436		0.0456	0.0446	0.0461	0.0447		0.055	0.053	0.0539	0.0559		0.0555	0.0532	0.0588	0.0519		0.0566	0.0544	0.0552	0.0567		0.0571	0.0577	0.0546	0.0528		0.0557	0.0595	0.056	0.0562		0.0563	0.0551	0.0533	0.0524		0.0555	0.0578	0.0551
	138	0.0548	0.0533	0.0518	0.0524		0.0419	0.0426	0.0421	0.0411		0.043	0.042	0.0436	0.0425		0.052	0.0502	0.0513	0.0533		0.0519	0.0512	0.0568	0.0501		0.0538	0.0512	0.0527	0.0522		0.0527	0.0539	0.0518	0.0506		0.0525	0.0537	0.053	0.0516		0.0536	0.0515	0.05	0.0502		0.052	0.0536	0.0512
	139	0.0574	0.0571	0.0565	0.0568		0.0461	0.0452	0.046	0.0447		0.0473	0.0467	0.0474	0.0475		0.0549	0.0531	0.0547	0.0557		0.0551	0.0554	0.0619	0.0533		0.0567	0.0526	0.0559	0.0565		0.0556	0.0578	0.0541	0.0549		0.0556	0.057	0.056	0.0528		0.057	0.0546	0.053	0.0532		0.055	0.0581	0.0523
	140	0.0615	0.0612	0.0607	0.0611		0.0499	0.0491	0.0499	0.0479		0.0514	0.0505	0.0515	0.0517		0.0591	0.0568	0.0588	0.0591		0.0591	0.0593	0.0656	0.0574		0.0603	0.057	0.0601	0.06		0.0598	0.0636	0.0583	0.0585		0.0594	0.062	0.0595	0.0569		0.0613	0.0594	0.057	0.056		0.0587	0.0618	0.0565
	141	0.0534	0.0552	0.0533	0.0556		0.0464	0.0467	0.0466	0.0449		0.0485	0.0473	0.049	0.0486		0.0536	0.0522	0.053	0.0536		0.0534	0.0544	0.0582	0.0524		0.0532	0.0527	0.0546	0.0532		0.054	0.0585	0.0536	0.0528		0.0531	0.055	0.0535	0.0529		0.0557	0.0537	0.0516	0.0509		0.0522	0.0545	0.0523
	142	0.05	0.0521	0.0504	0.0539		0.0448	0.0457	0.0449	0.0431		0.0465	0.0458	0.0472	0.0464		0.0508	0.0497	0.0508	0.0511		0.05	0.0511	0.0545	0.0496		0.0513	0.0515	0.053	0.0505		0.0514	0.056	0.0518	0.0501		0.0501	0.0518	0.0511	0.0519		0.052	0.051	0.049	0.0487		0.0497	0.052	0.0503
	143	0.0454	0.0495	0.0469	0.0494		0.0431	0.045	0.0432	0.0404		0.0441	0.0434	0.0458	0.0437		0.0477	0.0465	0.0468	0.0475		0.0452	0.0463	0.0496	0.0456		0.0492	0.0482	0.0503	0.0464		0.048	0.0545	0.0486	0.0462		0.0464	0.0489	0.0477	0.0496		0.05	0.0471	0.045	0.0445		0.0462	0.0478	0.0469
	144	0.042	0.0455	0.0429	0.0445		0.0409	0.0435	0.0409	0.0391		0.0419	0.0412	0.0438	0.0416		0.0449	0.0438	0.0428	0.0443		0.0419	0.0425	0.0467	0.0428		0.0457	0.0459	0.0471	0.0442		0.0435	0.0489	0.0453	0.0425		0.0433	0.0464	0.0463	0.0477		0.0457	0.0437	0.0415	0.0413		0.0435	0.0441	0.0454
	145	0.0399	0.0417	0.0404	0.0427		0.0378	0.0395	0.038	0.0371		0.0391	0.0383	0.0402	0.0386		0.0416	0.0406	0.04	0.0412		0.0393	0.0393	0.0439	0.04		0.0429	0.0437	0.0444	0.0424		0.0409	0.0436	0.0426	0.0401		0.0411	0.0436	0.0436	0.045		0.0408	0.0407	0.039	0.0392		0.0413	0.0425	0.043
	146	0.0392	0.0426	0.0412	0.044		0.0382	0.0406	0.038	0.0361		0.0384	0.0372	0.0404	0.0374		0.0418	0.0406	0.0403	0.0418		0.0391	0.0391	0.0425	0.0392		0.0459	0.0431	0.0451	0.0415		0.0419	0.0457	0.043	0.0403		0.0413	0.0435	0.0421	0.0456		0.0418	0.0409	0.0389	0.0392		0.0408	0.0423	0.0415
	147	0.0427	0.0475	0.044	0.047		0.0392	0.0433	0.0388	0.0361		0.0398	0.0378	0.0462	0.0376		0.0457	0.0429	0.0442	0.0474		0.0413	0.0414	0.0449	0.0409		0.0497	0.0462	0.0479	0.0462		0.0433	0.0483	0.0454	0.042		0.0443	0.0475	0.0456	0.0511		0.0452	0.0434	0.0419	0.0414		0.0449	0.0449	0.048
	148	0.0472	0.0508	0.0467	0.0504		0.0406	0.0454	0.0416	0.0376		0.0444	0.0388	0.0554	0.0385		0.0482	0.0442	0.0477	0.0513		0.0432	0.0437	0.0482	0.0433		0.0519	0.0509	0.0523	0.053		0.0445	0.0488	0.0477	0.0441		0.0472	0.0518	0.0526	0.055		0.0458	0.0456	0.0452	0.0442		0.0507	0.0493	0.056
	149	0.0464	0.0497	0.047	0.052		0.0445	0.0481	0.0468	0.0401		0.0473	0.0416	0.0535	0.0422		0.048	0.0452	0.0474	0.0487		0.044	0.0457	0.0494	0.0443		0.0539	0.0505	0.0532	0.0502		0.0467	0.0505	0.0479	0.0448		0.0486	0.0515	0.0524	0.0525		0.0462	0.0459	0.0447	0.0444		0.0486	0.0496	0.0524
	150	0.0443	0.0496	0.0463	0.0505		0.0437	0.0472	0.045	0.0389		0.0431	0.0408	0.0457	0.0413		0.0469	0.0448	0.0463	0.047		0.0436	0.0456	0.0485	0.0435		0.0541	0.0482	0.0501	0.0457		0.047	0.0516	0.0467	0.0442		0.0477	0.0492	0.0477	0.0543		0.0465	0.0451	0.0438	0.0432		0.046	0.0482	0.0499
	151	0.0484	0.0545	0.0498	0.0515		0.0433	0.0484	0.0435	0.0405		0.0424	0.0421	0.0473	0.0418		0.049	0.046	0.0503	0.0499		0.0461	0.0475	0.0502	0.0448		0.0554	0.0516	0.0524	0.0493		0.0485	0.0532	0.0483	0.0462		0.0493	0.0526	0.0514	0.0614		0.0491	0.0464	0.0482	0.0457		0.0519	0.0524	0.0556
	152	0.0521	0.0555	0.0534	0.0543		0.0464	0.0502	0.0471	0.0431		0.0456	0.0445	0.0531	0.0446		0.0523	0.05	0.053	0.0521		0.0492	0.0513	0.053	0.0487		0.0576	0.0569	0.0574	0.0516		0.0518	0.055	0.0529	0.0492		0.0538	0.0567	0.0545	0.0615		0.0526	0.0498	0.0522	0.049		0.0561	0.056	0.0584
	153	0.0482	0.0507	0.05	0.051		0.0477	0.0494	0.047	0.0417		0.0441	0.0431	0.0516	0.0437		0.0506	0.0493	0.0511	0.0503		0.0488	0.0503	0.0508	0.0488		0.0538	0.0555	0.0548	0.0489		0.0504	0.0518	0.0506	0.0474		0.052	0.0546	0.0509	0.0573		0.0518	0.0493	0.0495	0.0461		0.0518	0.0523	0.0537
	154	0.0572	0.0581	0.0598	0.0586		0.0527	0.0542	0.0511	0.049		0.0506	0.0496	0.0531	0.049		0.0577	0.0559	0.0566	0.0581		0.0561	0.0613	0.0568	0.055		0.0604	0.0635	0.0591	0.0562		0.055	0.0579	0.0578	0.0551		0.0581	0.0629	0.0589	0.0711		0.0571	0.0557	0.0585	0.0539		0.059	0.0602	0.0647
	155	0.0693	0.0667	0.0731	0.0672		0.0584	0.0593	0.0561	0.0571		0.0576	0.0577	0.0583	0.0557		0.066	0.064	0.0633	0.0658		0.0642	0.0706	0.0665	0.0623		0.0687	0.0745	0.0667	0.0653		0.0606	0.0674	0.0675	0.0629		0.0662	0.0731	0.0695	0.0832		0.0641	0.0619	0.0684	0.0626		0.0696	0.0715	0.0796
	156	0.0866	0.0765	0.109	0.0715		0.0721	0.0672	0.0606	0.0675		0.0655	0.0656	0.0675	0.0638		0.0778	0.0745	0.074	0.0747		0.0779	0.0764	0.0806	0.0716		0.0797	0.0874	0.0783	0.0742		0.0726	0.0828	0.0826	0.0719		0.0763	0.082	0.0809	0.0948		0.0762	0.0714	0.0801	0.0716		0.0783	0.0817	0.0888
	157	0.1254	0.1011	0.1073	0.0966		0.0907	0.0852	0.0769	0.0911		0.0872	0.088	0.0885	0.0846		0.1061	0.1006	0.0967	0.1043		0.1099	0.1052	0.1048	0.0966		0.1	0.1131	0.1061	0.096		0.1014	0.1108	0.1199	0.0975		0.099	0.1034	0.1085	0.1253		0.1046	0.0964	0.1092	0.0983		0.1006	0.1102	0.1145
	158	0.1304	0.129	0.1248	0.1194		0.1115	0.1153	0.1081	0.1084		0.1109	0.1058	0.1124	0.1084		0.1224	0.1221	0.1232	0.1249		0.1233	0.1274	0.1245	0.1158		0.1271	0.1382	0.1318	0.1172		0.1154	0.1397	0.1286	0.1188		0.1269	0.1276	0.1239	0.1466		0.1225	0.1238	0.1306	0.1184		0.1258	0.1351	0.1328
	159	0.1238	0.1307	0.1225	0.1176		0.1036	0.1126	0.105	0.1013		0.1077	0.0968	0.1036	0.101		0.1177	0.1134	0.1191	0.1189		0.1148	0.1328	0.1179	0.1069		0.1292	0.138	0.1368	0.1141		0.1091	0.1391	0.1149	0.1112		0.1226	0.1208	0.1139	0.1488		0.1171	0.1265	0.1282	0.1137		0.1186	0.1376	0.1311
	160	0.0976	0.0946	0.0904	0.0849		0.0716	0.0762	0.0705	0.0737		0.0771	0.0737	0.0756	0.0711		0.0907	0.0844	0.0882	0.0876		0.0867	0.0968	0.0896	0.0778		0.0993	0.1026	0.1017	0.0845		0.0829	0.1023	0.0869	0.0794		0.0898	0.089	0.0849	0.1124		0.0877	0.0885	0.0949	0.083		0.0837	0.0995	0.1016
	161	0.074	0.0729	0.0743	0.0668		0.0592	0.0609	0.0559	0.0585		0.0624	0.0604	0.0639	0.0569		0.075	0.072	0.072	0.0691		0.0697	0.0755	0.076	0.0649		0.0822	0.0807	0.078	0.0682		0.0673	0.0807	0.0713	0.0649		0.0743	0.0734	0.0705	0.082		0.0742	0.0676	0.0726	0.066		0.0674	0.0748	0.0765
	162	0.0618	0.0603	0.0624	0.0544		0.0522	0.0537	0.0473	0.0486		0.0507	0.0499	0.0552	0.0483		0.0616	0.0612	0.062	0.0585		0.059	0.066	0.0634	0.0564		0.065	0.0675	0.0643	0.0569		0.0566	0.0625	0.0628	0.0555		0.0627	0.0647	0.0607	0.0648		0.0633	0.0554	0.0574	0.054		0.0583	0.0604	0.0639
	163	0.0528	0.0517	0.0521	0.0477		0.0467	0.0476	0.041	0.0417		0.0438	0.0426	0.0475	0.0416		0.0533	0.0522	0.0553	0.052		0.0518	0.0628	0.0558	0.0502		0.0569	0.0579	0.0569	0.0491		0.0507	0.0533	0.0541	0.0478		0.0526	0.0553	0.0548	0.0563		0.0569	0.0486	0.05	0.0459		0.0507	0.054	0.0576
	164	0.054	0.0548	0.0531	0.0508		0.0561	0.0573	0.0428	0.0431		0.0447	0.0433	0.0515	0.0427		0.0595	0.0544	0.0565	0.0525		0.054	0.0622	0.0575	0.0534		0.0587	0.0605	0.0602	0.0499		0.0532	0.0515	0.0559	0.0489		0.0548	0.0596	0.057	0.0673		0.0598	0.0538	0.0507	0.0464		0.0534	0.0539	0.0596
	165	0.057	0.0576	0.0599	0.0533		0.0589	0.0598	0.0457	0.0469		0.0489	0.0472	0.0539	0.046		0.0642	0.0564	0.0589	0.0546		0.0558	0.067	0.0612	0.0549		0.0623	0.0622	0.0634	0.054		0.056	0.0566	0.059	0.0512		0.0575	0.0628	0.0592	0.0743		0.0628	0.0549	0.0539	0.0503		0.0575	0.0566	0.0651
	166	0.0543	0.0537	0.0593	0.051		0.0552	0.0579	0.0452	0.0468		0.0492	0.047	0.0503	0.0459		0.0607	0.0522	0.0614	0.0582		0.0537	0.0721	0.0628	0.0498		0.0607	0.0563	0.0657	0.0548		0.0563	0.0628	0.0541	0.0496		0.0515	0.056	0.0588	0.0738		0.0626	0.0515	0.0551	0.0512		0.0556	0.0603	0.07
	167	0.0606	0.0587	0.0633	0.0576		0.0701	0.0739	0.0538	0.0566		0.0571	0.0557	0.06	0.0562		0.0697	0.0568	0.0694	0.0688		0.0627	0.0819	0.0701	0.0547		0.0669	0.0625	0.0804	0.0646		0.0651	0.0742	0.0572	0.0573		0.0556	0.0629	0.0685	0.0925		0.0714	0.0598	0.0646	0.0618		0.065	0.0773	0.0908
	168	0.0742	0.0729	0.0771	0.0709		0.0833	0.0875	0.0641	0.0686		0.0683	0.067	0.0723	0.0694		0.0864	0.0705	0.0793	0.0794		0.0775	0.0889	0.0811	0.0661		0.0805	0.0761	0.0928	0.0769		0.078	0.084	0.0702	0.07		0.0691	0.0768	0.0803	0.1103		0.0817	0.0745	0.0775	0.077		0.0805	0.0897	0.1052
	169	0.0836	0.0828	0.0868	0.0803		0.0878	0.0899	0.0727	0.0797		0.0792	0.0775	0.0804	0.078		0.0964	0.0795	0.086	0.0858		0.0853	0.0916	0.0889	0.0772		0.0892	0.0852	0.096	0.0862		0.0886	0.089	0.0822	0.0799		0.0803	0.0868	0.0896	0.1227		0.0888	0.0823	0.0851	0.0857		0.0901	0.0951	0.1137
	170	0.0826	0.0802	0.0877	0.0785		0.0856	0.0845	0.0701	0.0777		0.0767	0.0758	0.0798	0.0748		0.095	0.0795	0.0812	0.0807		0.0819	0.0842	0.0884	0.078		0.0898	0.0857	0.088	0.0832		0.0856	0.0813	0.0824	0.078		0.0834	0.0878	0.0865	0.1147		0.0857	0.0787	0.0816	0.083		0.0874	0.0907	0.1064
	171	0.0748	0.0757	0.0842	0.0741		0.0721	0.0715	0.0621	0.0692		0.0679	0.0668	0.07	0.0649		0.085	0.0737	0.0748	0.0734		0.0725	0.076	0.0805	0.0724		0.0849	0.0785	0.0782	0.0753		0.0788	0.0757	0.0768	0.071		0.0792	0.0816	0.0758	0.0891		0.0789	0.0723	0.0726	0.0727		0.0764	0.0774	0.084
	172	0.0874	0.0911	0.1017	0.0923		0.082	0.0819	0.0745	0.0811		0.0822	0.0832	0.0819	0.079		0.1051	0.0923	0.0922	0.0919		0.087	0.0911	0.0946	0.09		0.1009	0.0925	0.0966	0.0892		0.0946	0.0952	0.0883	0.0856		0.0987	0.0967	0.0869	0.1049		0.0944	0.0904	0.0887	0.0861		0.0889	0.0892	0.0921
	173	0.0895	0.0933	0.1054	0.0952		0.0844	0.0828	0.076	0.0848		0.0863	0.0873	0.0832	0.0829		0.113	0.0968	0.0974	0.0992		0.0926	0.1054	0.0982	0.0925		0.1039	0.0948	0.1027	0.09		0.0984	0.103	0.0881	0.0878		0.1047	0.1001	0.0883	0.1291		0.0973	0.0958	0.0966	0.0888		0.0891	0.0936	0.1012
	174	0.1082	0.114	0.1277	0.1109		0.1038	0.0985	0.0917	0.1062		0.1082	0.1072	0.0998	0.1026		0.14	0.1162	0.1188	0.1227		0.1158	0.1401	0.1215	0.1088		0.1216	0.1145	0.122	0.1033		0.1176	0.1278	0.1052	0.1054		0.1355	0.1201	0.1055	0.1726		0.1179	0.114	0.1264	0.1092		0.1011	0.115	0.1326
	175	0.1359	0.1377	0.1498	0.1341		0.1269	0.1182	0.1116	0.1314		0.1338	0.1316	0.121	0.1266		0.1673	0.1371	0.1438	0.1516		0.1422	0.1746	0.1501	0.1292		0.138	0.1403	0.1454	0.1222		0.1435	0.1532	0.1265	0.1275		0.1551	0.1448	0.1295	0.2173		0.1418	0.136	0.1602	0.1368		0.1194	0.1441	0.1686
	176	0.1341	0.1286	0.1578	0.1229		0.1157	0.1081	0.1027	0.1218		0.1226	0.1211	0.111	0.1161		0.1471	0.1268	0.1311	0.1444		0.1326	0.1646	0.1413	0.1206		0.1325	0.133	0.1353	0.1143		0.1349	0.1417	0.1213	0.1181		0.2096	0.1338	0.1222	0.2085		0.1336	0.1253	0.1512	0.1288		0.1092	0.1381	0.1637
	177	0.108	0.0975	0.1298	0.0958		0.0844	0.0811	0.0766	0.0884		0.0885	0.0892	0.0827	0.0851		0.1072	0.096	0.0981	0.112		0.1011	0.1226	0.11	0.093		0.1077	0.1024	0.1048	0.0902		0.1043	0.1084	0.0935	0.0888		0.1889	0.1011	0.0932	0.1599		0.1035	0.0968	0.1127	0.0955		0.0847	0.1083	0.1258
	178	0.1246	0.1081	0.134	0.1092		0.0955	0.0913	0.0862	0.1009		0.1005	0.1021	0.0928	0.0969		0.1205	0.1029	0.1086	0.1235		0.1129	0.1308	0.1252	0.1014		0.1116	0.1135	0.1154	0.1008		0.1168	0.1164	0.1	0.0977		0.1897	0.1123	0.104	0.1773		0.1131	0.1082	0.1253	0.1068		0.0951	0.1234	0.1408
	179	0.1489	0.1234	0.1733	0.1215		0.1059	0.1013	0.0961	0.1157		0.1128	0.115	0.1027	0.1084		0.1298	0.115	0.1206	0.1429		0.1287	0.1479	0.1448	0.1139		0.1243	0.1296	0.1292	0.1136		0.1332	0.1285	0.1143	0.1094		0.2806	0.1254	0.1196	0.2062		0.1298	0.1201	0.145	0.1237		0.105	0.1436	0.1664
	180	0.1364	0.1073	0.1792	0.1052		0.0839	0.0828	0.0792	0.0928		0.0885	0.0923	0.0834	0.0861		0.1194	0.0999	0.1024	0.1254		0.1111	0.1204	0.1281	0.0997		0.1121	0.1113	0.1108	0.1013		0.1148	0.1121	0.1008	0.0939		0.3299	0.1078	0.1044	0.1742		0.1155	0.1026	0.1237	0.1042		0.0904	0.1268	0.1448
	181	0.1221	0.095	0.1579	0.0972		0.077	0.0768	0.0739	0.085		0.0802	0.084	0.0769	0.0782		0.1192	0.0884	0.0921	0.1076		0.0995	0.1021	0.1166	0.09		0.1019	0.0964	0.0975	0.0931		0.1011	0.1028	0.088	0.0834		0.3005	0.0987	0.0932	0.1482		0.1018	0.0926	0.1076	0.09		0.083	0.1129	0.125
	182	0.0916	0.0747	0.1177	0.0795		0.0661	0.0658	0.0643	0.0702		0.0673	0.0692	0.066	0.0662		0.0934	0.0736	0.076	0.0829		0.078	0.0849	0.0916	0.074		0.0879	0.0787	0.0798	0.0753		0.0816	0.0842	0.0733	0.0696		0.2183	0.0807	0.0748	0.1137		0.0801	0.0773	0.0843	0.0728		0.0682	0.0873	0.0934
	183	0.0927	0.0823	0.0939	0.0872		0.0793	0.0776	0.0771	0.0792		0.0794	0.0805	0.0759	0.0783		0.0933	0.0835	0.0865	0.0908		0.0855	0.0844	0.0958	0.0832		0.0985	0.0846	0.0903	0.0816		0.0886	0.0869	0.0799	0.0785		0.1393	0.0895	0.0799	0.1133		0.0882	0.0904	0.0898	0.079		0.0775	0.0929	0.0972
	184	0.0801	0.0767	0.0855	0.0819		0.0759	0.0735	0.0715	0.0768		0.0754	0.0782	0.0714	0.074		0.0877	0.0822	0.0846	0.0849		0.0774	0.0731	0.0898	0.0829		0.0899	0.0807	0.0855	0.0818		0.0864	0.0786	0.0785	0.0766		0.0878	0.0859	0.0774	0.1047		0.0829	0.0837	0.0813	0.0805		0.0767	0.0826	0.0885
	185	0.0631	0.0657	0.072	0.0652		0.0645	0.0635	0.0605	0.0645		0.0641	0.0649	0.06	0.0625		0.0701	0.0672	0.0752	0.0702		0.0649	0.0666	0.0747	0.0685		0.0699	0.0683	0.0719	0.0713		0.0725	0.0709	0.067	0.0651		0.0685	0.0702	0.0662	0.0844		0.0702	0.0702	0.0713	0.072		0.0643	0.0677	0.0716
	186	0.0471	0.0488	0.0548	0.0474		0.0481	0.0486	0.0457	0.0483		0.0479	0.0475	0.0453	0.0469		0.0517	0.0485	0.0528	0.0511		0.0492	0.0546	0.0586	0.0503		0.0495	0.0534	0.053	0.0545		0.0538	0.056	0.0497	0.0488		0.0518	0.0509	0.0501	0.0586		0.0531	0.0535	0.0537	0.0554		0.0474	0.0516	0.053
	187	0.048	0.0471	0.054	0.0454		0.0427	0.0445	0.0425	0.043		0.0433	0.0433	0.0415	0.0425		0.0504	0.0458	0.0471	0.0483		0.0487	0.0627	0.061	0.0482		0.0483	0.0545	0.051	0.0515		0.0504	0.0559	0.0459	0.0457		0.0509	0.0491	0.0489	0.0517		0.0497	0.0537	0.0619	0.0498		0.0436	0.0511	0.0503
	188	0.0485	0.0475	0.0545	0.0472		0.0422	0.0448	0.0414	0.0441		0.0457	0.0432	0.0415	0.0418		0.0533	0.0469	0.0476	0.049		0.0498	0.0668	0.0561	0.0462		0.0563	0.0538	0.0563	0.0499		0.0493	0.0555	0.0477	0.0456		0.0501	0.0491	0.0491	0.0535		0.0489	0.0545	0.0682	0.0496		0.0434	0.0519	0.0523
	189	0.0481	0.047	0.0506	0.0455		0.0442	0.0479	0.0428	0.0455		0.0477	0.0447	0.0429	0.0432		0.0527	0.0468	0.0517	0.0476		0.0496	0.0709	0.0625	0.0479		0.0571	0.0538	0.0552	0.05		0.0492	0.0555	0.0459	0.0442		0.0495	0.0485	0.0508	0.0522		0.0489	0.0486	0.0656	0.0468		0.0451	0.0515	0.0509
	190	0.0537	0.0532	0.0554	0.0536		0.0451	0.047	0.0439	0.0444		0.0483	0.0466	0.0441	0.0443		0.0626	0.054	0.059	0.0545		0.0557	0.0776	0.082	0.0566		0.0682	0.0636	0.0569	0.0547		0.0561	0.0692	0.05	0.0504		0.0573	0.0557	0.0576	0.0568		0.0566	0.0587	0.0795	0.0525		0.0505	0.0565	0.0558
	191	0.0641	0.0675	0.0685	0.0681		0.0505	0.0509	0.0482	0.0544		0.0599	0.0533	0.0502	0.0496		0.0796	0.0642	0.0687	0.0678		0.0718	0.0846	0.0882	0.0639		0.0872	0.0812	0.0698	0.0626		0.0685	0.0826	0.0625	0.0666		0.0705	0.0674	0.0675	0.0692		0.0704	0.0826	0.0971	0.0673		0.0568	0.0679	0.0719
	192	0.0713	0.0772	0.0756	0.0732		0.0585	0.0588	0.0546	0.0626		0.0688	0.0602	0.057	0.0566		0.0852	0.0708	0.0772	0.0744		0.0783	0.0845	0.0878	0.068		0.0971	0.0871	0.0763	0.0669		0.076	0.0858	0.07	0.0736		0.0747	0.0745	0.075	0.0778		0.0781	0.0893	0.0921	0.0707		0.0619	0.0737	0.0781
	193	0.084	0.0869	0.0885	0.0852		0.0725	0.0649	0.0618	0.0733		0.079	0.0765	0.0698	0.0705		0.1009	0.0802	0.0941	0.0961		0.0956	0.0933	0.1113	0.0805		0.1054	0.1044	0.0829	0.0787		0.0929	0.0963	0.0837	0.0919		0.0924	0.0876	0.0949	0.0903		0.1043	0.1084	0.1141	0.0773		0.0768	0.0863	0.0929
	194	0.0942	0.1029	0.1074	0.104		0.0982	0.0679	0.068	0.1063		0.1043	0.1014	0.1086	0.1024		0.1235	0.0942	0.1163	0.1276		0.1186	0.1033	0.1382	0.1046		0.1147	0.1242	0.0916	0.0951		0.1167	0.116	0.1103	0.1138		0.1216	0.1091	0.1123	0.1154		0.1377	0.131	0.1432	0.0945		0.0965	0.1062	0.1158
	195	0.1058	0.1147	0.1985	0.1435		0.1736	0.07	0.0739	0.2271		0.1733	0.1905	0.2448	0.2199		0.1924	0.1256	0.1694	0.2392		0.2272	0.1122	0.1678	0.1794		0.1505	0.2116	0.1051	0.1295		0.1843	0.1474	0.1472	0.1624		0.1965	0.1684	0.1482	0.1616		0.2412	0.167	0.1871	0.1531		0.1188	0.1441	0.1782
	196	0.1303	0.1239	0.2075	0.135		0.1646	0.0894	0.0908	0.1843		0.166	0.1941	0.1984	0.1872		0.2277	0.1482	0.2015	0.294		0.2916	0.1241	0.2133	0.1992		0.1352	0.2145	0.1177	0.1434		0.2359	0.1986	0.1541	0.1902		0.2362	0.188	0.1781	0.2279		0.3224	0.1605	0.2119	0.1762		0.1343	0.1433	0.2269
	197	0.1591	0.151	0.2531	0.1338		0.1428	0.0966	0.1225	0.1678		0.1443	0.1719	0.1678	0.1911		0.1876	0.1414	0.1991	0.211		0.2441	0.1259	0.1856	0.1946		0.124	0.1747	0.1382	0.1541		0.2293	0.2174	0.1302	0.1482		0.232	0.1952	0.1578	0.2796		0.2308	0.1586	0.2332	0.1606		0.1405	0.1687	0.2892
	198	0.1494	0.1449	0.1866	0.1206		0.1173	0.0789	0.095	0.1333		0.1211	0.1375	0.1299	0.1477		0.1426	0.1128	0.179	0.158		0.2126	0.1281	0.2116	0.1406		0.1122	0.1495	0.1166	0.1533		0.1637	0.2028	0.1238	0.1383		0.1942	0.156	0.1343	0.2587		0.1703	0.1164	0.2249	0.132		0.1205	0.1543	0.2585
	199	0.1295	0.1093	0.1378	0.0927		0.0778	0.0671	0.0689	0.079		0.086	0.0831	0.084	0.0834		0.1525	0.1036	0.1535	0.1357		0.1616	0.1119	0.2274	0.1469		0.1124	0.1033	0.0977	0.1076		0.1202	0.2078	0.0943	0.0988		0.1815	0.1296	0.1066	0.1506		0.1431	0.0978	0.1865	0.0946		0.0927	0.1236	0.1682
	200	0.1734	0.1568	0.1839	0.102		0.0784	0.0767	0.0782	0.0782		0.0896	0.083	0.081	0.0777		0.1935	0.1659	0.2021	0.1821		0.2057	0.13	0.2687	0.2614		0.1771	0.106	0.1017	0.1775		0.1385	0.253	0.108	0.1065		0.2579	0.1907	0.1113	0.2075		0.2407	0.1324	0.2606	0.0961		0.0921	0.1361	0.3528
	201	0.2358	0.2085	0.2137	0.1394		0.0936	0.1019	0.1026	0.0929		0.1074	0.0966	0.0942	0.0911		0.222	0.2172	0.1884	0.208		0.2431	0.1317	0.3153	0.3154		0.2076	0.1297	0.1252	0.2095		0.225	0.3005	0.1177	0.1175		0.2592	0.2994	0.1268	0.2449		0.2924	0.1718	0.366	0.1102		0.1075	0.1591	0.3584
	202	0.2197	0.2284	0.3107	0.217		0.0886	0.1329	0.0991	0.087		0.0997	0.0904	0.0918	0.0871		0.3221	0.2197	0.1879	0.2297		0.2448	0.1156	0.3416	0.3678		0.2666	0.1349	0.1627	0.2929		0.3224	0.3027	0.1065	0.112		0.3275	0.4012	0.1257	0.3645		0.3493	0.276	0.449	0.1298		0.0938	0.1421	0.3015
	203	0.197	0.2216	0.2731	0.2557		0.0841	0.1752	0.0935	0.0824		0.0905	0.0849	0.083	0.085		0.33	0.1694	0.1757	0.2099		0.2256	0.1062	0.2941	0.3197		0.2386	0.1318	0.1849	0.2916		0.3321	0.276	0.1012	0.1073		0.2994	0.3449	0.1056	0.3142		0.3686	0.2528	0.4094	0.1319		0.0842	0.1358	0.2428
	204	0.1579	0.214	0.2423	0.2784		0.0746	0.2263	0.0848	0.0743		0.079	0.0767	0.0739	0.0795		0.28	0.113	0.1733	0.1226		0.1946	0.1051	0.2003	0.2088		0.2118	0.1353	0.2665	0.1869		0.2859	0.2634	0.096	0.0986		0.1946	0.1625	0.1134	0.1531		0.3098	0.1216	0.2594	0.1869		0.0888	0.167	0.148
	205	0.1581	0.2411	0.2737	0.3012		0.0751	0.2683	0.086	0.076		0.0766	0.0759	0.073	0.0825		0.292	0.1069	0.1669	0.1134		0.1785	0.1037	0.1811	0.2002		0.187	0.1237	0.2437	0.1683		0.2817	0.2887	0.0886	0.0928		0.1344	0.1249	0.1051	0.1104		0.2967	0.1212	0.1397	0.2192		0.0901	0.2185	0.162
	206	0.1262	0.1612	0.2276	0.301		0.067	0.221	0.075	0.0653		0.0679	0.068	0.0638	0.0743		0.2675	0.1003	0.1469	0.0923		0.1465	0.0846	0.1584	0.1475		0.1778	0.1	0.245	0.1242		0.269	0.233	0.074	0.0791		0.1281	0.1083	0.0902	0.0931		0.2547	0.101	0.1089	0.2373		0.0815	0.2653	0.1041
	207	0.1138	0.1784	0.1506	0.2019		0.0565	0.1246	0.061	0.0545		0.0585	0.0558	0.0551	0.0611		0.1978	0.0809	0.1286	0.0861		0.1282	0.0698	0.1386	0.08		0.1486	0.0879	0.1033	0.1175		0.2083	0.1825	0.0652	0.0716		0.107	0.1011	0.0788	0.0836		0.172	0.09	0.0991	0.1788		0.0716	0.2611	0.1074
	208	0.0938	0.1144	0.0968	0.1033		0.0508	0.0696	0.0537	0.0501		0.053	0.0503	0.051	0.0536		0.1033	0.0728	0.1046	0.0775		0.094	0.0662	0.1264	0.0641		0.1034	0.077	0.0779	0.0954		0.108	0.1672	0.0598	0.0686		0.0911	0.0867	0.0708	0.0812		0.105	0.0724	0.0798	0.0861		0.0698	0.1434	0.0725
	209	0.0817	0.0916	0.0877	0.0793		0.0453	0.0524	0.0471	0.0446		0.0478	0.0456	0.0461	0.0481		0.078	0.0639	0.0949	0.0657		0.0776	0.0628	0.1188	0.0553		0.085	0.0686	0.0714	0.0754		0.076	0.1775	0.0557	0.0638		0.0844	0.0743	0.065	0.0714		0.0926	0.0677	0.0661	0.0792		0.0668	0.0866	0.0646
	210	0.0659	0.0763	0.07	0.0604		0.0412	0.0495	0.0448	0.0406		0.0449	0.0417	0.0425	0.045		0.0651	0.0556	0.0755	0.0567		0.0654	0.0525	0.0884	0.0473		0.0703	0.0589	0.0618	0.0613		0.0656	0.1384	0.0476	0.0547		0.0664	0.064	0.0544	0.0582		0.0666	0.0579	0.059	0.0728		0.0568	0.0633	0.0559
	211	0.055	0.0676	0.0588	0.0535		0.0409	0.045	0.0415	0.0407		0.0435	0.0414	0.0423	0.0419		0.0599	0.0533	0.0639	0.0538		0.0555	0.0531	0.0761	0.0461		0.066	0.0521	0.0559	0.0536		0.0608	0.1039	0.0484	0.0549		0.0553	0.0533	0.0498	0.0576		0.06	0.0518	0.0539	0.0581		0.052	0.0532	0.0498
	212	0.0595	0.0666	0.0658	0.0575		0.042	0.0453	0.0418	0.0415		0.0442	0.0426	0.0433	0.0423		0.0637	0.0599	0.0719	0.0557		0.057	0.0602	0.0912	0.0505		0.0573	0.0503	0.0592	0.0554		0.0617	0.1337	0.0536	0.0617		0.0604	0.0529	0.0521	0.06		0.0658	0.057	0.0558	0.0611		0.0535	0.0537	0.0486
	213	0.0539	0.0587	0.0589	0.0523		0.0386	0.0422	0.039	0.0379		0.0406	0.0386	0.0398	0.0395		0.0554	0.0552	0.0639	0.0505		0.0505	0.0566	0.0818	0.0459		0.0508	0.0459	0.0542	0.0496		0.0557	0.1214	0.0487	0.0577		0.0533	0.0473	0.0466	0.0501		0.0589	0.0532	0.0498	0.0582		0.0472	0.0475	0.0431
	214	0.0463	0.0495	0.0493	0.0449		0.0374	0.0401	0.0367	0.0367		0.039	0.0369	0.039	0.0381		0.0505	0.0485	0.0532	0.0466		0.0443	0.0499	0.069	0.0417		0.0511	0.0439	0.0483	0.0462		0.0505	0.0792	0.0443	0.0513		0.0455	0.0434	0.0425	0.0468		0.0521	0.0468	0.0442	0.0482		0.0424	0.0432	0.0407
	215	0.0528	0.055	0.0581	0.0515		0.0416	0.0455	0.04	0.041		0.0434	0.0411	0.0448	0.042		0.0597	0.0547	0.0593	0.0532		0.0504	0.0566	0.0806	0.0485		0.0635	0.0508	0.0586	0.0538		0.0577	0.0865	0.0516	0.0569		0.0524	0.05	0.0497	0.057		0.0628	0.0522	0.048	0.0539		0.0497	0.0503	0.0482
	216	0.0593	0.0602	0.0647	0.0582		0.0449	0.0494	0.0434	0.0427		0.0472	0.0438	0.0478	0.0459		0.0654	0.0611	0.0654	0.058		0.0544	0.064	0.0922	0.0524		0.0669	0.0539	0.0639	0.0569		0.0621	0.1017	0.057	0.063		0.0569	0.0545	0.0535	0.0577		0.0673	0.057	0.0504	0.0602		0.0534	0.0549	0.0512
	217	0.0541	0.0546	0.0576	0.0531		0.0423	0.0439	0.0404	0.0385		0.0421	0.0394	0.0438	0.0416		0.058	0.0563	0.0583	0.0527		0.049	0.0581	0.0833	0.0466		0.0543	0.049	0.0539	0.0508		0.0553	0.0877	0.0515	0.0585		0.0517	0.0489	0.049	0.051		0.0568	0.0518	0.0461	0.0521		0.0473	0.0489	0.0453
	218	0.0551	0.0555	0.0588	0.0546		0.044	0.0483	0.0412	0.0402		0.0434	0.0406	0.0458	0.0423		0.0601	0.0571	0.0605	0.0546		0.0518	0.0596	0.0835	0.0494		0.0576	0.0513	0.0567	0.0529		0.0571	0.0764	0.0534	0.0594		0.0533	0.0515	0.0513	0.0593		0.0621	0.0544	0.0483	0.0529		0.0495	0.0513	0.0477
	219	0.0666	0.0682	0.072	0.0668		0.0529	0.059	0.049	0.0492		0.0522	0.0493	0.0548	0.0513		0.073	0.0679	0.0729	0.0649		0.0622	0.0722	0.0996	0.059		0.0719	0.0609	0.0705	0.0622		0.0679	0.0945	0.0644	0.0706		0.0628	0.0619	0.0621	0.0701		0.0756	0.0642	0.0567	0.064		0.0585	0.0624	0.0571
	220	0.0706	0.0728	0.0753	0.0728		0.057	0.0604	0.0544	0.0531		0.0566	0.0526	0.0583	0.055		0.0755	0.0718	0.0756	0.0681		0.0658	0.0758	0.1053	0.0619		0.0734	0.0644	0.071	0.064		0.0703	0.1038	0.0676	0.0745		0.0659	0.0647	0.0661	0.0683		0.075	0.0675	0.0606	0.0664		0.0613	0.0662	0.0592
	221	0.0707	0.0748	0.0746	0.0747		0.0637	0.0669	0.0595	0.0566		0.061	0.0563	0.0623	0.058		0.0775	0.074	0.0783	0.071		0.0699	0.0783	0.1035	0.0656		0.0729	0.068	0.0723	0.0661		0.0725	0.1044	0.07	0.0758		0.0686	0.0673	0.0684	0.0755		0.0769	0.0714	0.0651	0.0683		0.0643	0.0679	0.062
	222	0.0772	0.0818	0.0823	0.0804		0.0724	0.0794	0.0642	0.0624		0.0664	0.0624	0.0687	0.0637		0.0859	0.0792	0.0861	0.078		0.0763	0.0847	0.107	0.0725		0.0811	0.0746	0.0831	0.0725		0.0797	0.1071	0.0768	0.0815		0.0748	0.0757	0.0765	0.09		0.0885	0.0774	0.0712	0.0749		0.0709	0.0744	0.0698
	223	0.0675	0.0714	0.0726	0.069		0.0663	0.076	0.057	0.0558		0.0587	0.0548	0.0623	0.0558		0.0752	0.0699	0.0765	0.0686		0.0675	0.0742	0.0956	0.0644		0.0748	0.0678	0.0779	0.0648		0.0716	0.0943	0.0668	0.0712		0.0663	0.0691	0.0697	0.0855		0.082	0.0689	0.0609	0.0645		0.0625	0.0655	0.063
	224	0.0711	0.078	0.076	0.0716		0.0699	0.081	0.0619	0.0646		0.0655	0.0623	0.0715	0.0618		0.079	0.0728	0.0799	0.0758		0.0747	0.0801	0.0967	0.0703		0.0834	0.0751	0.0859	0.0717		0.0799	0.0982	0.0721	0.0747		0.0722	0.0786	0.0784	0.0942		0.0897	0.075	0.0675	0.0697		0.0695	0.0729	0.0706
	225	0.0689	0.0759	0.0717	0.0678		0.0658	0.0727	0.0626	0.0677		0.0664	0.0648	0.0748	0.0635		0.0753	0.0687	0.0746	0.0739		0.0714	0.0773	0.0845	0.0669		0.0799	0.0729	0.0806	0.0707		0.0758	0.0873	0.0693	0.0715		0.0692	0.0769	0.0702	0.09		0.0821	0.0724	0.0683	0.0707		0.0683	0.073	0.0703
	226	0.0841	0.087	0.0845	0.0788		0.0725	0.0781	0.0712	0.0772		0.0746	0.0739	0.0805	0.0726		0.0861	0.0818	0.0827	0.0857		0.0829	0.0883	0.0894	0.0779		0.088	0.0859	0.088	0.0831		0.0839	0.0958	0.0787	0.0796		0.0833	0.0869	0.081	0.1137		0.0907	0.0829	0.0838	0.0855		0.0798	0.0869	0.0879
	227	0.0908	0.0874	0.0903	0.0828		0.0714	0.0737	0.0711	0.0775		0.0738	0.0734	0.0778	0.0719		0.0885	0.0864	0.0842	0.0867		0.0851	0.0899	0.0903	0.0811		0.0832	0.0869	0.0842	0.086		0.0848	0.0932	0.0782	0.078		0.0907	0.1049	0.0817	0.1298		0.0907	0.0845	0.0929	0.0896		0.08	0.0901	0.0953
	228	0.0722	0.0741	0.077	0.0654		0.059	0.061	0.0589	0.0629		0.0607	0.06	0.0583	0.0586		0.0727	0.0694	0.0674	0.0717		0.0694	0.0732	0.0749	0.0655		0.0629	0.0685	0.0701	0.0727		0.0714	0.0792	0.0614	0.061		0.0724	0.081	0.0634	0.1144		0.0751	0.0682	0.0835	0.0723		0.0626	0.0711	0.0769
	229	0.0601	0.0632	0.0701	0.0579		0.0517	0.0536	0.0516	0.0528		0.0525	0.0516	0.0512	0.052		0.0655	0.0612	0.065	0.0629		0.0595	0.0642	0.0695	0.0614		0.0616	0.0641	0.0633	0.0645		0.0658	0.0755	0.0574	0.0592		0.0702	0.066	0.0568	0.0737		0.0663	0.0588	0.0715	0.0623		0.0553	0.0629	0.0678
	230	0.0722	0.0765	0.0885	0.0698		0.0548	0.0582	0.0546	0.0549		0.056	0.0551	0.0553	0.0561		0.0783	0.0695	0.0855	0.0729		0.0702	0.0773	0.083	0.0724		0.0724	0.0824	0.075	0.0789		0.0775	0.0895	0.0654	0.0678		0.0914	0.0773	0.067	0.0813		0.0767	0.0677	0.0878	0.0719		0.0651	0.0755	0.0853
	231	0.0768	0.0741	0.0799	0.0745		0.0534	0.0565	0.0524	0.0531		0.0568	0.0543	0.0545	0.0546		0.0856	0.0703	0.0819	0.0724		0.0805	0.0803	0.0988	0.0685		0.0785	0.08	0.0738	0.0756		0.0771	0.0936	0.0663	0.068		0.0844	0.0794	0.0718	0.0819		0.0815	0.0665	0.0988	0.0708		0.0654	0.0809	0.0936
	232	0.1013	0.0926	0.1032	0.0878		0.0635	0.0697	0.0649	0.063		0.0702	0.0636	0.0636	0.0634		0.103	0.0899	0.1008	0.0959		0.103	0.0921	0.1321	0.0895		0.0998	0.0887	0.0848	0.0877		0.0949	0.1048	0.0814	0.0812		0.0993	0.0983	0.0872	0.1019		0.1106	0.0805	0.1181	0.0855		0.0735	0.1013	0.1273
	233	0.147	0.1123	0.113	0.1025		0.0742	0.0854	0.079	0.0743		0.0814	0.0759	0.0737	0.0759		0.148	0.0972	0.1129	0.118		0.1239	0.1083	0.1488	0.1015		0.1194	0.0955	0.1083	0.1042		0.1081	0.1252	0.0902	0.0892		0.1156	0.1112	0.102	0.1589		0.1217	0.1007	0.1374	0.0947		0.0876	0.1329	0.1616
	234	0.1509	0.1068	0.107	0.1035		0.0642	0.07	0.0638	0.0707		0.0704	0.0705	0.0649	0.0656		0.1568	0.0922	0.1023	0.1167		0.1126	0.1028	0.1254	0.0907		0.0977	0.0999	0.1148	0.1054		0.101	0.1189	0.084	0.0881		0.105	0.1004	0.0946	0.1505		0.11	0.1034	0.1354	0.0864		0.0845	0.1271	0.1456
	235	0.153	0.1136	0.1155	0.1044		0.0678	0.0707	0.0654	0.0769		0.0772	0.0788	0.0703	0.0696		0.1679	0.1055	0.1078	0.1301		0.1199	0.1079	0.1293	0.0994		0.0965	0.1078	0.1167	0.1208		0.1117	0.126	0.0984	0.0963		0.1143	0.1057	0.1044	0.1609		0.1213	0.1045	0.1377	0.0915		0.0915	0.1289	0.15
	236	0.1544	0.1309	0.1442	0.1075		0.0781	0.0792	0.0715	0.0876		0.0927	0.0936	0.0798	0.0784		0.1672	0.1346	0.1213	0.1593		0.1394	0.1191	0.15	0.1272		0.1161	0.1184	0.1258	0.153		0.1219	0.1398	0.1134	0.1106		0.1316	0.1259	0.1238	0.1646		0.1485	0.1161	0.1482	0.1102		0.0995	0.1392	0.1653
	237	0.1476	0.1414	0.1698	0.1084		0.0944	0.0959	0.0887	0.103		0.1103	0.1065	0.0953	0.0944		0.1688	0.1594	0.1382	0.1908		0.1459	0.1383	0.1461	0.1536		0.1409	0.1314	0.1334	0.1653		0.1291	0.1427	0.1387	0.125		0.1495	0.1418	0.1441	0.1637		0.1736	0.1285	0.1493	0.14		0.1049	0.1431	0.1636
	238	0.1894	0.2052	0.2489	0.1636		0.1372	0.1767	0.17	0.1549		0.169	0.1529	0.1393	0.1429		0.2309	0.2146	0.2131	0.2691		0.2054	0.1964	0.1942	0.2252		0.2194	0.1934	0.1947	0.2232		0.1765	0.1959	0.2095	0.1718		0.2178	0.1957	0.2	0.2233		0.2518	0.1884	0.2374	0.2093		0.1655	0.222	0.2197
[truncated: 5 more columns]
